# Supplementary material for: Four Novel Caudoviricetes Bacteriophages Isolated from Baltic Sea Water Infect Colonizers of Aurelia aurita
Source: Viruses. 2023 Jul 9;15(7):1525. doi: 10.3390/v15071525 (PMC10383413; doi:10.3390/v15071525)
Supplement: Supplementary file 1 [file viruses-15-01525-s001.zip]

Archive with 5 entries (5 files):
- Figure S1.jpg
- Figure S2_high_resolution_400dpi.tiff
- Supplementary Materials_caption.pdf
- Supplementary_Table S1.xlsx
- Supplementary_Table S2.xlsx
