# Supplementary material for: Four Novel Caudoviricetes Bacteriophages Isolated from Baltic Sea Water Infect Colonizers of Aurelia aurita
Source: Viruses. 2023 Jul 9;15(7):1525. doi: 10.3390/v15071525 (PMC10383413; doi:10.3390/v15071525)
Supplement: Supplementary file 1 [file viruses-15-01525-s001.zip › Supplementary_Table S1.xlsx]

## Sheet: (A) compared_genomes
Genomes		VIRIDIC		Vcontact2																					VICTOR
AccessionNumber	Virus	species_cluster	genus_cluster	Kingdom	Phylum	Class	Order	Family	Genus	preVC	VC Status	VC	VC Size	Quality	Adjusted P-value	VC Avg Distance	Topology Confidence Score	Genus Confidence Score	VC Kingdoms	VC Phyla	VC Classes	VC Orders	VC Families	VC Genera	VICTOR_species_cluster_id_tr_D0	VICTOR_genus_cluster_id_tr_D0	VICTOR_subfamily_cluster_id_tr_D0	VICTOR_family_cluster_id_tr_D0	VICTOR_species_cluster_id_tr_D4	VICTOR_genus_cluster_id_tr_D4	VICTOR_subfamily_cluster_id_tr_D4	VICTOR_family_cluster_id_tr_D4	VICTOR_species_cluster_id_tr_D6	VICTOR_genus_cluster_id_tr_D6	VICTOR_subfamily_cluster_id_tr_D6	VICTOR_family_cluster_id_tr_D6	percent_gc	sequence_length
NC_005282.1	Enterobacteria phage Felix 01	1	1	Heunggongvirae	Uroviricota	Caudoviricetes	Caudovirales	Myoviridae	Felixounavirus	preVC_36	Clustered	VC_36_0	28	0.9011	1	5.72427	0.9011	0.9974	1	1	1	1	1	3	#N/A	#N/A	#N/A	#N/A	#N/A	#N/A	#N/A	#N/A	#N/A	#N/A	#N/A	#N/A	37.6048	25597
NC_005880.2	Staphylococcus phage K	2	2	Heunggongvirae	Uroviricota	Caudoviricetes	Caudovirales	Herelleviridae	Kayvirus	preVC_243	Clustered	VC_243_1	26	0.6043	1	6.10665	0.6043	0.9969	1	1	1	1	1	1	#N/A	#N/A	#N/A	#N/A	#N/A	#N/A	#N/A	#N/A	#N/A	#N/A	#N/A	#N/A	38.6014	43760
NC_007021.1	Staphylococcus phage Twort	2	2	Heunggongvirae	Uroviricota	Caudoviricetes	Caudovirales	Herelleviridae	Twortvirus	preVC_243	Clustered/Singleton	VC_243_5	1	0	0	0	0	1	1	1	1	1	1	1	#N/A	#N/A	#N/A	#N/A	#N/A	#N/A	#N/A	#N/A	#N/A	#N/A	#N/A	#N/A	38.581	39026
NC_007066.1	Staphylococcus phage G1	3	3	Heunggongvirae	Uroviricota	Caudoviricetes	Caudovirales	Herelleviridae	Kayvirus	preVC_243	Clustered	VC_243_1	26	0.6043	1	6.10665	0.6043	0.9969	1	1	1	1	1	1	#N/A	#N/A	#N/A	#N/A	#N/A	#N/A	#N/A	#N/A	#N/A	#N/A	#N/A	#N/A	38.7063	41237
NC_009540.1	Enterobacteria phage TLS	4	2	Heunggongvirae	Uroviricota	Caudoviricetes	Caudovirales	Drexlerviridae	Tlsvirus	preVC_286	Clustered	VC_286_0	12	0.2183	1	5.8159	0.2183	1	1	1	1	1	1	2	#N/A	#N/A	#N/A	#N/A	#N/A	#N/A	#N/A	#N/A	#N/A	#N/A	#N/A	#N/A	38.6655	15404
NC_012749.1	Enterobacteria phage WV8	4	2	Heunggongvirae	Uroviricota	Caudoviricetes	Caudovirales	Myoviridae	Felixounavirus	preVC_36	Clustered	VC_36_0	28	0.9011	1	5.72427	0.9011	0.9974	1	1	1	1	1	3	#N/A	#N/A	#N/A	#N/A	#N/A	#N/A	#N/A	#N/A	#N/A	#N/A	#N/A	#N/A	37.1825	26496
NC_019448.1	Staphylococcus phage G15	4	2	Heunggongvirae	Uroviricota	Caudoviricetes	Caudovirales	Herelleviridae	Kayvirus	preVC_243	Clustered	VC_243_1	26	0.6043	1	6.10665	0.6043	0.9969	1	1	1	1	1	1	1	4	4	3	9	4	2	2	18	4	4	2	38.3572	41434
NC_019511.1	Staphylococcus phage SA11	4	2	Heunggongvirae	Uroviricota	Caudoviricetes	Caudovirales	Herelleviridae	Silviavirus	preVC_243	Clustered	VC_243_4	4	0.0612	0.999966	5.3915	0.0612	1	1	1	1	1	1	1	9	4	4	3	29	4	2	2	4	4	4	2	36.8697	39198
NC_019726.1	Staphylococcus phage JD007	4	2	Heunggongvirae	Uroviricota	Caudoviricetes	Caudovirales	Herelleviridae	Kayvirus	preVC_243	Clustered	VC_243_1	26	0.6043	1	6.10665	0.6043	0.9969	1	1	1	1	1	1	16	4	4	3	56	4	2	2	18	4	4	2	38.3721	41684
NC_020877.1	Staphylococcus phage vB_SauM_Romulus	4	2	Heunggongvirae	Uroviricota	Caudoviricetes	Caudovirales	Herelleviridae	Silviavirus	preVC_243	Clustered	VC_243_4	4	0.0612	0.999966	5.3915	0.0612	1	1	1	1	1	1	1	33	4	4	3	29	4	2	2	10	4	4	2	35.9255	33969
NC_021331.1	Shigella phage pSf-1	4	2	Heunggongvirae	Uroviricota	Caudoviricetes	Caudovirales	Drexlerviridae	Hanrivervirus	preVC_286	Clustered	VC_286_1	30	0.5753	1	6.28169	0.5753	1	1	1	1	1	1	5	29	2	2	1	45	2	1	1	8	2	2	1	40.6446	15222
NC_022090.1	Staphylococcus phage vB_SauM_Remus	4	2	Heunggongvirae	Uroviricota	Caudoviricetes	Caudovirales	Herelleviridae	Silviavirus	preVC_243	Clustered	VC_243_4	4	0.0612	0.999966	5.3915	0.0612	1	1	1	1	1	1	1	33	4	4	3	29	4	2	2	10	4	4	2	36.3636	34976
NC_022918.1	Staphylococcus phage S25-4	4	2	Heunggongvirae	Uroviricota	Caudoviricetes	Caudovirales	Herelleviridae	Kayvirus	preVC_243	Clustered	VC_243_1	26	0.6043	1	6.10665	0.6043	0.9969	1	1	1	1	1	1	43	4	4	3	56	4	2	2	18	4	4	2	38.5174	39463
NC_022920.1	Staphylococcus phage S25-3	4	2	Heunggongvirae	Uroviricota	Caudoviricetes	Caudovirales	Herelleviridae	Kayvirus	preVC_243	Clustered	VC_243_1	26	0.6043	1	6.10665	0.6043	0.9969	1	1	1	1	1	1	51	4	4	3	56	4	2	2	18	4	4	2	38.5767	41885
NC_023009.1	Staphylococcus phage Sb-1	4	2	Heunggongvirae	Uroviricota	Caudoviricetes	Caudovirales	Herelleviridae	Kayvirus	preVC_243	Clustered	VC_243_1	26	0.6043	1	6.10665	0.6043	0.9969	1	1	1	1	1	1	58	4	4	3	56	4	2	2	23	4	4	2	38.8163	36534
NC_023573.1	Staphylococcus phage phiSA012	4	2	Heunggongvirae	Uroviricota	Caudoviricetes	Caudovirales	Herelleviridae	Kayvirus	preVC_243	Clustered	VC_243_1	26	0.6043	1	6.10665	0.6043	0.9969	1	1	1	1	1	1	2	4	4	3	56	4	2	2	18	4	4	2	38.9941	42358
NC_024365.1	Pseudomonas phage phiPSA1	4	2	Heunggongvirae	Uroviricota	Caudoviricetes	Caudovirales	Siphoviridae	Unassigned	preVC_70	Clustered	VC_70_0	2	0.0852	0.111111	8.42615	0.0095	1	1	1	1	1	1	0	4	1	1	1	2	1	1	1	1	1	1	1	33.28	13753
NC_025416.1	Staphylococcus phage MCE-2014	4	2	Heunggongvirae	Uroviricota	Caudoviricetes	Caudovirales	Herelleviridae	Kayvirus	preVC_243	Clustered	VC_243_1	26	0.6043	1	6.10665	0.6043	0.9969	1	1	1	1	1	1	5	4	4	3	9	4	2	2	23	4	4	2	39.4505	41610
NC_025417.1	Staphylococcus phage Team1	5	4	Heunggongvirae	Uroviricota	Caudoviricetes	Caudovirales	Herelleviridae	Kayvirus	preVC_243	Clustered	VC_243_1	26	0.6043	1	6.10665	0.6043	0.9969	1	1	1	1	1	1	31	4	4	3	56	4	2	2	23	4	4	2	38.7553	41595
NC_025426.1	Staphylococcus phage P108	6	1	Heunggongvirae	Uroviricota	Caudoviricetes	Caudovirales	Herelleviridae	Kayvirus	preVC_243	Clustered	VC_243_1	26	0.6043	1	6.10665	0.6043	0.9969	1	1	1	1	1	1	6	4	4	3	9	4	2	2	18	4	4	2	38.9818	40816
NC_027293.1	Citrobacter phage Moogle	6	1	Heunggongvirae	Uroviricota	Caudoviricetes	Caudovirales	Myoviridae	Mooglevirus	preVC_36	Clustered	VC_36_0	28	0.9011	1	5.72427	0.9011	0.9974	1	1	1	1	1	3	25	3	3	2	3	3	1	1	32	3	3	2	36.7588	25754
NC_027329.1	Salmonella phage vB_SpuM_SP116	7	2	Heunggongvirae	Uroviricota	Caudoviricetes	Caudovirales	Myoviridae	Felixounavirus	preVC_36	Clustered	VC_36_0	28	0.9011	1	5.72427	0.9011	0.9974	1	1	1	1	1	3	7	3	3	2	4	3	1	1	7	3	3	2	37.2817	25246
NC_027337.1	Escherichia phage vB_EcoM-VpaE1	8	5	Heunggongvirae	Uroviricota	Caudoviricetes	Caudovirales	Myoviridae	Felixounavirus	preVC_36	Clustered	VC_36_0	28	0.9011	1	5.72427	0.9011	0.9974	1	1	1	1	1	3	19	3	3	2	5	3	1	1	7	3	3	2	37.6666	26209
NC_027350.1	Citrobacter phage Stevie	9	2	Heunggongvirae	Uroviricota	Caudoviricetes	Caudovirales	Drexlerviridae	Tlsvirus	preVC_286	Clustered	VC_286_0	12	0.2183	1	5.8159	0.2183	1	1	1	1	1	1	2	40	2	2	1	6	2	1	1	14	2	2	1	38.4706	15348
NC_027360.1	Enterobacteriaphage UAB_Phi87	10	5	Heunggongvirae	Uroviricota	Caudoviricetes	Caudovirales	Myoviridae	Felixounavirus	preVC_36	Clustered	VC_36_0	28	0.9011	1	5.72427	0.9011	0.9974	1	1	1	1	1	3	8	3	3	2	7	3	1	1	7	3	3	2	36.9848	26422
NC_027369.1	Escherichia phage EC6	10	5	Heunggongvirae	Uroviricota	Caudoviricetes	Caudovirales	Myoviridae	Felixounavirus	preVC_36	Clustered	VC_36_0	28	0.9011	1	5.72427	0.9011	0.9974	1	1	1	1	1	3	10	3	3	2	8	3	1	1	7	3	3	2	37.162	24739
NC_028247.1	Citrobacter phage Michonne	11	6	Heunggongvirae	Uroviricota	Caudoviricetes	Caudovirales	Myoviridae	Mooglevirus	preVC_36	Clustered	VC_36_0	28	0.9011	1	5.72427	0.9011	0.9974	1	1	1	1	1	3	25	3	3	2	22	3	1	1	32	3	3	2	36.6626	26887
NC_028765.1	Staphylococcus phage phiIPLA-RODI	12	2	Heunggongvirae	Uroviricota	Caudoviricetes	Caudovirales	Herelleviridae	Kayvirus	preVC_243	Clustered	VC_243_1	26	0.6043	1	6.10665	0.6043	0.9969	1	1	1	1	1	1	11	4	4	3	9	4	2	2	23	4	4	2	38.4059	42220
NC_028808.2	Escherichia phage SUSP1	13	2	Heunggongvirae	Uroviricota	Caudoviricetes	Caudovirales	Myoviridae	Suspvirus	preVC_36	Clustered	VC_36_0	28	0.9011	1	5.72427	0.9011	0.9974	1	1	1	1	1	3	12	3	3	2	10	3	1	1	2	3	3	2	36.6354	26755
NC_028825.1	Escherichia phage vB_EcoM_AYO145A	14	2	Heunggongvirae	Uroviricota	Caudoviricetes	Caudovirales	Myoviridae	Felixounavirus	preVC_36	Clustered	VC_36_0	28	0.9011	1	5.72427	0.9011	0.9974	1	1	1	1	1	3	23	3	3	2	11	3	1	1	7	3	3	2	37.4125	25746
NC_028872.1	Escherichia phage HY02	15	2	Heunggongvirae	Uroviricota	Caudoviricetes	Caudovirales	Myoviridae	Felixounavirus	preVC_36	Clustered	VC_36_0	28	0.9011	1	5.72427	0.9011	0.9974	1	1	1	1	1	3	19	3	3	2	12	3	1	1	7	3	3	2	37.0688	25488
NC_028935.2	Escherichia phage SUSP2	16	7	Heunggongvirae	Uroviricota	Caudoviricetes	Caudovirales	Myoviridae	Suspvirus	preVC_36	Clustered	VC_36_0	28	0.9011	1	5.72427	0.9011	0.9974	1	1	1	1	1	3	12	3	3	2	13	3	1	1	2	3	3	2	36.236	25902
NC_028962.1	Staphylococcus phage phiIPLA-C1C	17	2	Heunggongvirae	Uroviricota	Caudoviricetes	Caudovirales	Herelleviridae	Sepunavirus	preVC_243	Clustered	VC_243_3	2	0.0183	0.909074	5.83095	0.0166	1	1	1	1	1	1	1	13	4	4	3	14	4	2	2	5	4	4	2	38.1305	40989
NC_029023.1	Escherichia phage JH2	18	2	Heunggongvirae	Uroviricota	Caudoviricetes	Caudovirales	Myoviridae	Felixounavirus	preVC_36	Clustered	VC_36_0	28	0.9011	1	5.72427	0.9011	0.9974	1	1	1	1	1	3	14	3	3	2	15	3	1	1	7	3	3	2	37.2479	25459
NC_029071.1	Salmonella phage 36	19	8	Heunggongvirae	Uroviricota	Caudoviricetes	Caudovirales	Drexlerviridae	Tlsvirus	preVC_286	Clustered	VC_286_0	12	0.2183	1	5.8159	0.2183	1	1	1	1	1	1	2	15	2	2	1	16	2	1	1	3	2	2	1	38.6288	12041
NC_029080.1	Staphylococcus phage 812	20	1	Heunggongvirae	Uroviricota	Caudoviricetes	Caudovirales	Herelleviridae	Kayvirus	preVC_243	Clustered	VC_243_1	26	0.6043	1	6.10665	0.6043	0.9969	1	1	1	1	1	1	17	4	4	3	56	4	2	2	23	4	4	2	38.8327	42568
NC_030933.1	Staphylococcus phage Stau2	21	1	Heunggongvirae	Uroviricota	Caudoviricetes	Caudovirales	Herelleviridae	Silviavirus	preVC_243	Clustered	VC_243_4	4	0.0612	0.999966	5.3915	0.0612	1	1	1	1	1	1	1	18	4	4	3	29	4	2	2	4	4	4	2	37.1384	38790
NC_031026.1	Salmonella phage phSE-2	22	4	Heunggongvirae	Uroviricota	Caudoviricetes	Caudovirales	Drexlerviridae	Tlsvirus	preVC_286	Clustered	VC_286_0	12	0.2183	1	5.8159	0.2183	1	1	1	1	1	1	2	40	2	2	1	17	2	1	1	14	2	2	1	37.9123	14818
NC_031082.1	Escherichia phage vB_EcoM_Alf5	23	1	Heunggongvirae	Uroviricota	Caudoviricetes	Caudovirales	Myoviridae	Felixounavirus	preVC_36	Clustered	VC_36_0	28	0.9011	1	5.72427	0.9011	0.9974	1	1	1	1	1	3	23	3	3	2	18	3	1	1	7	3	3	2	37.2093	25951
NC_031939.1	Salmonella phage BPS15Q2	24	1	Heunggongvirae	Uroviricota	Caudoviricetes	Caudovirales	Myoviridae	Felixounavirus	preVC_36	Clustered	VC_36_0	28	0.9011	1	5.72427	0.9011	0.9974	1	1	1	1	1	3	19	3	3	2	19	3	1	1	7	3	3	2	37.1	25863
NC_041922.1	Salmonella phage Si3	25	8	Heunggongvirae	Uroviricota	Caudoviricetes	Caudovirales	Myoviridae	Felixounavirus	preVC_36	Clustered	VC_36_0	28	0.9011	1	5.72427	0.9011	0.9974	1	1	1	1	1	3	20	3	3	2	20	3	1	1	7	3	3	2	36.9255	23992
NC_041923.1	Salmonella phage Mushroom	25	8	Heunggongvirae	Uroviricota	Caudoviricetes	Caudovirales	Myoviridae	Felixounavirus	preVC_36	Clustered	VC_36_0	28	0.9011	1	5.72427	0.9011	0.9974	1	1	1	1	1	3	21	3	3	2	20	3	1	1	7	3	3	2	37.1878	25701
NC_041928.1	Staphylococcus phage phiIBB-SEP1	26	2	Heunggongvirae	Uroviricota	Caudoviricetes	Caudovirales	Herelleviridae	Sepunavirus	preVC_243	Clustered	VC_243_3	2	0.0183	0.909074	5.83095	0.0166	1	1	1	1	1	1	1	22	4	4	3	21	4	2	2	5	4	4	2	38.3891	41355
NC_041977.1	Citrobacter phage Mordin	27	8	Heunggongvirae	Uroviricota	Caudoviricetes	Caudovirales	Myoviridae	Mooglevirus	preVC_36	Clustered	VC_36_0	28	0.9011	1	5.72427	0.9011	0.9974	1	1	1	1	1	3	25	3	3	2	22	3	1	1	32	3	3	2	36.7005	26546
NC_041979.1	Escherichia coli O157 typing phage 1	28	1	Heunggongvirae	Uroviricota	Caudoviricetes	Caudovirales	Myoviridae	Felixounavirus	preVC_36	Clustered	VC_36_0	28	0.9011	1	5.72427	0.9011	0.9974	1	1	1	1	1	3	23	3	3	2	23	3	1	1	7	3	3	2	37.2748	25582
NC_042017.1	Shigella phage Sf13	29	1	Heunggongvirae	Uroviricota	Caudoviricetes	Caudovirales	Myoviridae	Mooglevirus	preVC_36	Clustered	VC_36_0	28	0.9011	1	5.72427	0.9011	0.9974	1	1	1	1	1	3	25	3	3	2	25	3	1	1	32	3	3	2	36.915	25885
NC_042066.1	Salmonella phage FSL SP-126	30	8	Heunggongvirae	Uroviricota	Caudoviricetes	Caudovirales	Drexlerviridae	Tlsvirus	preVC_286	Clustered	VC_286_0	12	0.2183	1	5.8159	0.2183	1	1	1	1	1	1	2	24	2	2	1	24	2	1	1	6	2	2	1	38.5628	15546
NC_042075.1	Shigella phage Sf14	31	9	Heunggongvirae	Uroviricota	Caudoviricetes	Caudovirales	Myoviridae	Mooglevirus	preVC_36	Clustered	VC_36_0	28	0.9011	1	5.72427	0.9011	0.9974	1	1	1	1	1	3	25	3	3	2	25	3	1	1	32	3	3	2	36.5582	25701
NC_042076.1	Shigella phage Sf17	32	1	Heunggongvirae	Uroviricota	Caudoviricetes	Caudovirales	Myoviridae	Mooglevirus	preVC_36	Clustered	VC_36_0	28	0.9011	1	5.72427	0.9011	0.9974	1	1	1	1	1	3	25	3	3	2	25	3	1	1	32	3	3	2	36.8941	26266
NC_042096.1	Salmonella phage BPS17L1	33	4	Heunggongvirae	Uroviricota	Caudoviricetes	Caudovirales	Myoviridae	Felixounavirus	preVC_36	Clustered	VC_36_0	28	0.9011	1	5.72427	0.9011	0.9974	1	1	1	1	1	3	26	3	3	2	26	3	1	1	7	3	3	2	37.0567	24954
NC_042097.1	Salmonella phage BPS17W1	34	5	Heunggongvirae	Uroviricota	Caudoviricetes	Caudovirales	Myoviridae	Felixounavirus	preVC_36	Clustered	VC_36_0	28	0.9011	1	5.72427	0.9011	0.9974	1	1	1	1	1	3	27	3	3	2	27	3	1	1	7	3	3	2	37.1088	25467
NC_047720.1	Staphylococcus phage ISP	35	4	Heunggongvirae	Uroviricota	Caudoviricetes	Caudovirales	Herelleviridae	Kayvirus	preVC_243	Clustered	VC_243_1	26	0.6043	1	6.10665	0.6043	0.9969	1	1	1	1	1	1	31	4	4	3	56	4	2	2	23	4	4	2	38.5628	41531
NC_047721.1	Staphylococcus phage SA5	36	1	Heunggongvirae	Uroviricota	Caudoviricetes	Caudovirales	Herelleviridae	Kayvirus	preVC_243	Clustered	VC_243_1	26	0.6043	1	6.10665	0.6043	0.9969	1	1	1	1	1	1	28	4	4	3	56	4	2	2	23	4	4	2	38.5863	35872
NC_047722.1	Staphylococcus phage Staph1N	37	1	Heunggongvirae	Uroviricota	Caudoviricetes	Caudovirales	Herelleviridae	Kayvirus	preVC_243	Clustered	VC_243_1	26	0.6043	1	6.10665	0.6043	0.9969	1	1	1	1	1	1	30	4	4	3	56	4	2	2	23	4	4	2	38.4506	43254
NC_047723.1	Staphylococcus phage A3R	38	1	Heunggongvirae	Uroviricota	Caudoviricetes	Caudovirales	Herelleviridae	Kayvirus	preVC_243	Clustered	VC_243_1	26	0.6043	1	6.10665	0.6043	0.9969	1	1	1	1	1	1	30	4	4	3	56	4	2	2	23	4	4	2	38.5659	41696
NC_047724.1	Staphylococcus phage 676Z	39	1	Heunggongvirae	Uroviricota	Caudoviricetes	Caudovirales	Herelleviridae	Kayvirus	preVC_243	Clustered	VC_243_1	26	0.6043	1	6.10665	0.6043	0.9969	1	1	1	1	1	1	30	4	4	3	56	4	2	2	23	4	4	2	38.6098	43904
NC_047725.1	Staphylococcus phage Fi200W	40	9	Heunggongvirae	Uroviricota	Caudoviricetes	Caudovirales	Herelleviridae	Kayvirus	preVC_243	Clustered	VC_243_1	26	0.6043	1	6.10665	0.6043	0.9969	1	1	1	1	1	1	30	4	4	3	56	4	2	2	23	4	4	2	38.6543	43881
NC_047726.1	Staphylococcus phage MSA6	41	8	Heunggongvirae	Uroviricota	Caudoviricetes	Caudovirales	Herelleviridae	Kayvirus	preVC_243	Clustered	VC_243_1	26	0.6043	1	6.10665	0.6043	0.9969	1	1	1	1	1	1	30	4	4	3	56	4	2	2	23	4	4	2	38.7741	43777
NC_047727.1	Staphylococcus phage P4W	42	4	Heunggongvirae	Uroviricota	Caudoviricetes	Caudovirales	Herelleviridae	Kayvirus	preVC_243	Clustered	VC_243_1	26	0.6043	1	6.10665	0.6043	0.9969	1	1	1	1	1	1	30	4	4	3	56	4	2	2	23	4	4	2	38.6174	43606
NC_047728.1	Staphylococcus phage A5W	43	8	Heunggongvirae	Uroviricota	Caudoviricetes	Caudovirales	Herelleviridae	Kayvirus	preVC_243	Clustered	VC_243_1	26	0.6043	1	6.10665	0.6043	0.9969	1	1	1	1	1	1	30	4	4	3	56	4	2	2	23	4	4	2	38.4692	43214
NC_047729.1	Staphylococcus phage IME-SA1	44	8	Heunggongvirae	Uroviricota	Caudoviricetes	Caudovirales	Herelleviridae	Kayvirus	preVC_243	Clustered	VC_243_1	26	0.6043	1	6.10665	0.6043	0.9969	1	1	1	1	1	1	31	4	4	3	56	4	2	2	23	4	4	2	38.5504	40793
NC_047730.1	Staphylococcus phage IME-SA2	45	1	Heunggongvirae	Uroviricota	Caudoviricetes	Caudovirales	Herelleviridae	Kayvirus	preVC_243	Clustered	VC_243_1	26	0.6043	1	6.10665	0.6043	0.9969	1	1	1	1	1	1	31	4	4	3	56	4	2	2	23	4	4	2	38.2111	40716
NC_047731.1	Staphylococcus phage IME-SA118	46	1	Heunggongvirae	Uroviricota	Caudoviricetes	Caudovirales	Herelleviridae	Kayvirus	preVC_243	Clustered	VC_243_1	26	0.6043	1	6.10665	0.6043	0.9969	1	1	1	1	1	1	31	4	4	3	56	4	2	2	23	4	4	2	38.5697	40827
NC_047732.1	Staphylococcus phage IME-SA119	47	2	Heunggongvirae	Uroviricota	Caudoviricetes	Caudovirales	Herelleviridae	Kayvirus	preVC_243	Clustered	VC_243_1	26	0.6043	1	6.10665	0.6043	0.9969	1	1	1	1	1	1	31	4	4	3	56	4	2	2	23	4	4	2	38.3158	41045
NC_047767.1	Staphylococcus phage vB_SscM-1	48	10	Heunggongvirae	Uroviricota	Caudoviricetes	Caudovirales	Herelleviridae	Sciuriunavirus	preVC_243	Clustered/Singleton	VC_243_6	1	0	0	0	0	1	1	1	1	1	1	1	32	4	4	3	28	4	2	2	9	4	4	2	38.4738	40980
NC_047823.1	Citrobacter phage CF1 DK-2017	49	4	Heunggongvirae	Uroviricota	Caudoviricetes	Caudovirales	Drexlerviridae	Tlsvirus	preVC_286	Clustered	VC_286_0	12	0.2183	1	5.8159	0.2183	1	1	1	1	1	1	2	34	2	2	1	30	2	1	1	14	2	2	1	38.839	15154
NC_047898.1	Salmonella phage YSP2	50	4	Heunggongvirae	Uroviricota	Caudoviricetes	Caudovirales	Drexlerviridae	Tlsvirus	preVC_286	Clustered	VC_286_0	12	0.2183	1	5.8159	0.2183	1	1	1	1	1	1	2	35	2	2	1	31	2	1	1	14	2	2	1	38.0798	15172
NC_047938.1	Escherichia phage SECphi27	51	11	Heunggongvirae	Uroviricota	Caudoviricetes	Caudovirales	Drexlerviridae	Warwickvirus	preVC_286	Clustered	VC_286_1	30	0.5753	1	6.28169	0.5753	1	1	1	1	1	1	5	46	2	2	1	32	2	1	1	28	2	2	1	40.3477	15502
NC_047945.1	Staphylococcus phage phiSA_BS1	52	12	Heunggongvirae	Uroviricota	Caudoviricetes	Caudovirales	Herelleviridae	Baoshanvirus	preVC_243	Clustered	VC_243_0	2	0.0238	0.908781	4.47214	0.0216	1	1	1	1	1	1	1	36	4	4	3	34	4	2	2	12	4	4	2	39.6877	39824
NC_047947.1	Salmonella phage vB_SenS_PHB07	53	4	Heunggongvirae	Uroviricota	Caudoviricetes	Caudovirales	Drexlerviridae	Tlsvirus	preVC_286	Clustered	VC_286_0	12	0.2183	1	5.8159	0.2183	1	1	1	1	1	1	2	37	2	2	1	33	2	1	1	11	2	2	1	39.0438	15683
NC_047948.1	Staphylococcus phage phiSA_BS2	54	12	Heunggongvirae	Uroviricota	Caudoviricetes	Caudovirales	Herelleviridae	Baoshanvirus	preVC_243	Clustered	VC_243_0	2	0.0238	0.908781	4.47214	0.0216	1	1	1	1	1	1	1	38	4	4	3	34	4	2	2	12	4	4	2	39.49	41374
NC_047985.1	Escherichia phage LL5	55	4	Heunggongvirae	Uroviricota	Caudoviricetes	Caudovirales	Drexlerviridae	Tlsvirus	preVC_286	Clustered	VC_286_0	12	0.2183	1	5.8159	0.2183	1	1	1	1	1	1	2	39	2	2	1	35	2	1	1	13	2	2	1	38.3055	15312
NC_048065.1	Citrobacter phage Sazh	56	4	Heunggongvirae	Uroviricota	Caudoviricetes	Caudovirales	Drexlerviridae	Tlsvirus	preVC_286	Clustered	VC_286_0	12	0.2183	1	5.8159	0.2183	1	1	1	1	1	1	2	40	2	2	1	36	2	1	1	14	2	2	1	38.5578	15172
NC_048088.1	Cronobacter phage CS01	57	13	Heunggongvirae	Uroviricota	Caudoviricetes	Caudovirales	Drexlerviridae	Gyeonggidovirus	preVC_286	Clustered	VC_286_1	30	0.5753	1	6.28169	0.5753	1	1	1	1	1	1	5	41	2	2	1	37	2	1	1	15	2	2	1	36.1792	14501
NC_048132.1	Escherichia phage vB_EcoS-95	58	11	Heunggongvirae	Uroviricota	Caudoviricetes	Caudovirales	Drexlerviridae	Warwickvirus	preVC_286	Clustered	VC_286_1	30	0.5753	1	6.28169	0.5753	1	1	1	1	1	1	5	42	2	2	1	38	2	1	1	29	2	2	1	40.2741	15574
NC_048202.1	Escherichia phage vB_Eco_swan01	59	11	Heunggongvirae	Uroviricota	Caudoviricetes	Caudovirales	Drexlerviridae	Warwickvirus	preVC_286	Clustered	VC_286_1	30	0.5753	1	6.28169	0.5753	1	1	1	1	1	1	5	46	2	2	1	39	2	1	1	28	2	2	1	39.7289	15303
NC_048206.1	Escherichia virus vB_Eco_mar001J1	60	11	Heunggongvirae	Uroviricota	Caudoviricetes	Caudovirales	Drexlerviridae	Warwickvirus	preVC_286	Clustered	VC_286_1	30	0.5753	1	6.28169	0.5753	1	1	1	1	1	1	5	44	2	2	1	40	2	1	1	16	2	2	1	41.0615	14888
NC_049814.1	Shigella phage JK16	61	11	Heunggongvirae	Uroviricota	Caudoviricetes	Caudovirales	Drexlerviridae	Warwickvirus	preVC_286	Clustered	VC_286_1	30	0.5753	1	6.28169	0.5753	1	1	1	1	1	1	5	45	2	2	1	41	2	1	1	28	2	2	1	40.0838	15409
NC_049815.1	Escherichia phage tonn	62	11	Heunggongvirae	Uroviricota	Caudoviricetes	Caudovirales	Drexlerviridae	Warwickvirus	preVC_286	Clustered	VC_286_1	30	0.5753	1	6.28169	0.5753	1	1	1	1	1	1	5	46	2	2	1	42	2	1	1	28	2	2	1	40.9217	15159
NC_049816.1	Escherichia phage tunus	63	11	Heunggongvirae	Uroviricota	Caudoviricetes	Caudovirales	Drexlerviridae	Warwickvirus	preVC_286	Clustered	VC_286_1	30	0.5753	1	6.28169	0.5753	1	1	1	1	1	1	5	46	2	2	1	61	2	1	1	28	2	2	1	40.2963	15180
NC_049817.1	Escherichia phage tonnikala	64	11	Heunggongvirae	Uroviricota	Caudoviricetes	Caudovirales	Drexlerviridae	Warwickvirus	preVC_286	Clustered	VC_286_1	30	0.5753	1	6.28169	0.5753	1	1	1	1	1	1	5	47	2	2	1	43	2	1	1	29	2	2	1	40.8417	15267
NC_049818.1	Escherichia phage tonijn	65	11	Heunggongvirae	Uroviricota	Caudoviricetes	Caudovirales	Drexlerviridae	Warwickvirus	preVC_286	Clustered	VC_286_1	30	0.5753	1	6.28169	0.5753	1	1	1	1	1	1	5	48	2	2	1	61	2	1	1	29	2	2	1	40.8982	15453
NC_049819.1	Escherichia phage atuna	66	11	Heunggongvirae	Uroviricota	Caudoviricetes	Caudovirales	Drexlerviridae	Warwickvirus	preVC_286	Clustered	VC_286_1	30	0.5753	1	6.28169	0.5753	1	1	1	1	1	1	5	49	2	2	1	62	2	1	1	29	2	2	1	40.5355	15054
NC_049820.1	Shigella phage 2019SD1	67	6	Heunggongvirae	Uroviricota	Caudoviricetes	Caudovirales	Drexlerviridae	Hanrivervirus	preVC_286	Clustered	VC_286_1	30	0.5753	1	6.28169	0.5753	1	1	1	1	1	1	5	50	2	2	1	44	2	1	1	17	2	2	1	37.7242	14591
NC_049821.1	Salmonella phage slyngel	68	6	Heunggongvirae	Uroviricota	Caudoviricetes	Caudovirales	Drexlerviridae	Hanrivervirus	preVC_286	Clustered	VC_286_1	30	0.5753	1	6.28169	0.5753	1	1	1	1	1	1	5	57	2	2	1	45	2	1	1	22	2	2	1	39.9705	15180
NC_049822.1	Escherichia phage vB_EcoS_G29-2	69	6	Heunggongvirae	Uroviricota	Caudoviricetes	Caudovirales	Drexlerviridae	Hanrivervirus	preVC_286	Clustered	VC_286_1	30	0.5753	1	6.28169	0.5753	1	1	1	1	1	1	5	57	2	2	1	46	2	1	1	22	2	2	1	39.8212	15496
NC_049823.1	Escherichia phage herni	70	6	Heunggongvirae	Uroviricota	Caudoviricetes	Caudovirales	Drexlerviridae	Hanrivervirus	preVC_286	Clustered	VC_286_1	30	0.5753	1	6.28169	0.5753	1	1	1	1	1	1	5	57	2	2	1	47	2	1	1	22	2	2	1	39.8167	15160
NC_049824.1	Escherichia phage vojen	71	6	Heunggongvirae	Uroviricota	Caudoviricetes	Caudovirales	Drexlerviridae	Hanrivervirus	preVC_286	Clustered	VC_286_1	30	0.5753	1	6.28169	0.5753	1	1	1	1	1	1	5	53	2	2	1	48	2	1	1	22	2	2	1	40.0949	15076
NC_049825.1	Escherichia phage grams	72	6	Heunggongvirae	Uroviricota	Caudoviricetes	Caudovirales	Drexlerviridae	Hanrivervirus	preVC_286	Clustered	VC_286_1	30	0.5753	1	6.28169	0.5753	1	1	1	1	1	1	5	52	2	2	1	49	2	1	1	22	2	2	1	39.4254	14576
NC_049826.1	Escherichia phage aaroes	73	6	Heunggongvirae	Uroviricota	Caudoviricetes	Caudovirales	Drexlerviridae	Hanrivervirus	preVC_286	Clustered	VC_286_1	30	0.5753	1	6.28169	0.5753	1	1	1	1	1	1	5	53	2	2	1	50	2	1	1	22	2	2	1	39.4767	15369
NC_049827.1	Escherichia phage damhaus	74	6	Heunggongvirae	Uroviricota	Caudoviricetes	Caudovirales	Drexlerviridae	Hanrivervirus	preVC_286	Clustered	VC_286_1	30	0.5753	1	6.28169	0.5753	1	1	1	1	1	1	5	53	2	2	1	51	2	1	1	22	2	2	1	39.1747	15171
NC_049828.1	Escherichia phage haarsle	75	6	Heunggongvirae	Uroviricota	Caudoviricetes	Caudovirales	Drexlerviridae	Hanrivervirus	preVC_286	Clustered	VC_286_1	30	0.5753	1	6.28169	0.5753	1	1	1	1	1	1	5	54	2	2	1	52	2	1	1	19	2	2	1	40.0125	14254
NC_049829.1	Escherichia phage aalborv	76	6	Heunggongvirae	Uroviricota	Caudoviricetes	Caudovirales	Drexlerviridae	Hanrivervirus	preVC_286	Clustered	VC_286_1	30	0.5753	1	6.28169	0.5753	1	1	1	1	1	1	5	55	2	2	1	53	2	1	1	20	2	2	1	39.6424	13383
NC_049830.1	Escherichia phage PGN590	77	6	Heunggongvirae	Uroviricota	Caudoviricetes	Caudovirales	Drexlerviridae	Hanrivervirus	preVC_286	Clustered	VC_286_1	30	0.5753	1	6.28169	0.5753	1	1	1	1	1	1	5	56	2	2	1	54	2	1	1	21	2	2	1	38.4039	11847
NC_049852.1	Escherichia phage egaa	78	6	Heunggongvirae	Uroviricota	Caudoviricetes	Caudovirales	Drexlerviridae	Hanrivervirus	preVC_286	Clustered	VC_286_1	30	0.5753	1	6.28169	0.5753	1	1	1	1	1	1	5	57	2	2	1	55	2	1	1	22	2	2	1	40.4804	15175
NC_049853.1	Escherichia phage Henu8	79	6	Heunggongvirae	Uroviricota	Caudoviricetes	Caudovirales	Drexlerviridae	Hanrivervirus	preVC_286	Clustered	VC_286_1	30	0.5753	1	6.28169	0.5753	1	1	1	1	1	1	5	59	2	2	1	57	2	1	1	24	2	2	1	39.3999	13679
NC_054892.1	Escherichia phage vB_EcoS_PHB17	80	14	Heunggongvirae	Uroviricota	Caudoviricetes	Caudovirales	Drexlerviridae	Changchunvirus	preVC_286	Clustered	VC_286_1	30	0.5753	1	6.28169	0.5753	1	1	1	1	1	1	5	60	2	2	1	58	2	1	1	25	2	2	1	38.3918	14973
NC_054893.1	Escherichia phage vB_EcoS_W011D	81	15	Heunggongvirae	Uroviricota	Caudoviricetes	Caudovirales	Drexlerviridae	Changchunvirus	preVC_286	Clustered	VC_286_1	30	0.5753	1	6.28169	0.5753	1	1	1	1	1	1	5	61	2	2	1	59	2	1	1	26	2	2	1	38.7229	15047
NC_054894.1	Escherichia phage Henu7	82	16	Heunggongvirae	Uroviricota	Caudoviricetes	Caudovirales	Drexlerviridae	Henuseptimavirus	preVC_286	Clustered	VC_286_1	30	0.5753	1	6.28169	0.5753	1	1	1	1	1	1	5	62	2	2	1	60	2	1	1	27	2	2	1	37.4563	13400
NC_054895.1	Escherichia phage vB_Eco_SLUR29	83	11	Heunggongvirae	Uroviricota	Caudoviricetes	Caudovirales	Drexlerviridae	Warwickvirus	preVC_286	Clustered	VC_286_1	30	0.5753	1	6.28169	0.5753	1	1	1	1	1	1	5	63	2	2	1	61	2	1	1	28	2	2	1	39.7943	14675
NC_054896.1	Escherichia phage tiwna	84	11	Heunggongvirae	Uroviricota	Caudoviricetes	Caudovirales	Drexlerviridae	Warwickvirus	preVC_286	Clustered	VC_286_1	30	0.5753	1	6.28169	0.5753	1	1	1	1	1	1	5	64	2	2	1	62	2	1	1	29	2	2	1	40.8516	15017
NC_054897.1	Citrobacter phage HCF1	85	17	Heunggongvirae	Uroviricota	Caudoviricetes	Caudovirales	Drexlerviridae	Hicfunavirus	preVC_286	Clustered	VC_286_0	12	0.2183	1	5.8159	0.2183	1	1	1	1	1	1	2	65	2	2	1	63	2	1	1	30	2	2	1	38.9878	12947
OP902292	Citrobacter phage BSwS KMM3	86	4	Heunggongvirae	Uroviricota	Caudoviricetes	Caudovirales	Drexlerviridae	Tlsvirus; Hicfunavirus	preVC_286	Clustered	VC_286_0	12	0.2183	1	5.8159	0.2183	1	1	1	1	1	1	2	66	2	2	1	64	2	1	1	31	2	2	1	37.9453	14257
OP902293	Citrobacter phage BSwM KMM4	87	8	Heunggongvirae	Uroviricota	Caudoviricetes	Caudovirales	Myoviridae	Suspvirus	preVC_36	Clustered	VC_36_0	28	0.9011	1	5.72427	0.9011	0.9974	1	1	1	1	1	3	67	3	3	2	65	3	1	1	32	3	3	2	36.9456	24223
OP902294	Staphylococcus phage BSwM KMM1	88	2	Heunggongvirae	Uroviricota	Caudoviricetes	Caudovirales	Herelleviridae	Unassigned	preVC_243	Clustered/Singleton	VC_243_2	1	0	0	0	0	1	0	0	0	0	0	0	68	4	4	3	66	4	2	2	33	4	4	2	39.0397	38142
OP902295	Citrobacter phage BSwM KMM2	89	8	Heunggongvirae	Uroviricota	Caudoviricetes	Caudovirales	Myoviridae	Suspvirus	preVC_36	Clustered	VC_36_0	28	0.9011	1	5.72427	0.9011	0.9974	1	1	1	1	1	3	3	3	3	2	1	3	1	1	32	3	3	2	37.0459	25556

## Sheet: (B) heatmap_values
genome	NC_027337.1	NC_028872.1	NC_012749.1	NC_041979.1	NC_031082.1	NC_027360.1	NC_028825.1	NC_005282.1	NC_041922.1	NC_041923.1	NC_027369.1	NC_029023.1	NC_031939.1	NC_027329.1	NC_042096.1	NC_042097.1	NC_028808.2	NC_028935.2	NC_042075.1	NC_042017.1	NC_042076.1	OP902293	OP902295	NC_027293.1	NC_028247.1	NC_041977.1	NC_047945.1	NC_047948.1	NC_047767.1	NC_007021.1	NC_028962.1	NC_041928.1	NC_020877.1	NC_022090.1	NC_019511.1	NC_030933.1	OP902294	NC_023009.1	NC_047723.1	NC_005880.2	NC_029080.1	NC_047729.1	NC_047731.1	NC_047726.1	NC_047732.1	NC_025417.1	NC_047730.1	NC_047724.1	NC_047725.1
NC_027337.1	100	89.691	89.344	89.45	88.517	88.88	90.296	88.276	87.668	89.87	88.172	88.456	89.836	86.833	85.62	86.687	72.531	73.268	67.947	68.113	69.212	68.027	67.74	70.406	68.118	68.199	0.051	0.047	0.062	0	0.063	0.036	0.068	0.039	0.062	0	0.336	0.39	0.327	0.356	0.365	0.368	0.369	0.356	0.367	0.367	0.367	0.355	0.355
NC_028872.1	89.691	100	90.662	90.774	87.979	88.512	89.595	86.731	84.485	88.392	88.803	86.885	88.938	87.427	86.461	87.279	73.098	74.025	69.164	70.275	70.707	69.325	68.746	69.868	68.442	68.28	0.048	0.047	0.022	0	0.015	0.015	0.029	0	0.043	0	0.379	0.344	0.284	0.314	0.322	0.325	0.326	0.314	0.324	0.324	0.324	0.313	0.314
NC_012749.1	89.344	90.662	100	96.785	88.744	88.589	89.262	86.648	85.083	88.28	88.105	86.474	89.244	85.807	86.144	86.719	72.892	73.091	68.473	68.942	70.044	68.635	68.213	70.076	67.738	67.857	0.079	0.077	0.022	0	0.015	0.015	0.031	0	0.046	0	0.398	0.313	0.257	0.287	0.295	0.297	0.298	0.287	0.296	0.296	0.296	0.287	0.287
NC_041979.1	89.45	90.774	96.785	100	88.901	89.132	89.895	87.111	84.909	88.4	87.86	87.227	89.069	86.468	85.449	86.736	72.92	73.732	68.692	69.341	70.243	69.147	68.765	70.168	68.416	68.725	0.079	0.077	0.022	0	0.015	0.015	0.031	0	0.046	0	0.397	0.353	0.294	0.323	0.332	0.335	0.336	0.324	0.334	0.334	0.334	0.323	0.323
NC_031082.1	88.517	87.979	88.744	88.901	100	89.283	89.013	88.368	86.91	89.889	86.289	86.472	87.03	87.127	86.843	86.487	71.936	73.323	67.904	68.343	69.12	68.208	67.7	70.564	68.085	68.162	0.05	0.046	0	0.074	0.015	0.015	0.118	0.086	0.045	0	0.275	0.331	0.275	0.303	0.311	0.313	0.314	0.303	0.312	0.312	0.312	0.302	0.302
NC_027360.1	88.88	88.512	88.589	89.132	89.283	100	91.315	89.713	87.584	89.735	89.572	90.47	89.272	89.52	88.816	89.589	72.452	73.52	69.648	70.574	70.536	70.044	70.034	70.169	70.097	70.138	0.049	0.048	0.032	0.071	0.016	0	0.028	0	0.042	0	0.331	0.361	0.303	0.33	0.339	0.341	0.342	0.33	0.34	0.34	0.34	0.329	0.33
NC_028825.1	90.296	89.595	89.262	89.895	89.013	91.315	100	88.22	86.006	89.304	88.41	89.001	90.27	87.676	86.675	87.394	73.916	74.694	69.194	70.319	71.561	69.722	69.766	71.009	69.784	69.756	0.044	0.043	0	0	0.024	0.022	0	0	0	0	0.225	0.279	0.224	0.255	0.261	0.264	0.264	0.255	0.263	0.263	0.263	0.254	0.254
NC_005282.1	88.276	86.731	86.648	87.111	88.368	89.713	88.22	100	91.129	90.63	87.007	87.194	88.266	86.027	86.086	86.739	71.749	72.523	68.769	69.042	67.898	68.595	68.415	69.691	68.485	68.515	0.051	0.047	0.022	0	0.015	0.015	0.031	0	0.049	0	0.356	0.352	0.291	0.321	0.329	0.332	0.333	0.321	0.331	0.331	0.331	0.32	0.32
NC_041922.1	87.668	84.485	85.083	84.909	86.91	87.584	86.006	91.129	100	91.842	86.246	87.478	86.703	85.531	88.592	87.267	70.889	71.645	67.989	68.988	67.947	68.416	68.341	68.743	68.284	67.646	0.051	0.047	0.029	0.076	0.048	0.021	0.158	0.125	0.048	0	0.308	0.311	0.254	0.284	0.291	0.294	0.294	0.284	0.293	0.293	0.293	0.283	0.283
NC_041923.1	89.87	88.392	88.28	88.4	89.889	89.735	89.304	90.63	91.842	100	87.033	88.779	89.496	87.167	88.008	88.886	73.46	73.552	67.882	69.433	69.184	68.786	68.384	70.172	68.276	68.305	0.053	0.049	0.026	0.075	0.063	0.036	0.155	0.124	0.043	0	0.288	0.344	0.286	0.314	0.323	0.326	0.326	0.314	0.324	0.325	0.325	0.314	0.314
NC_027369.1	88.172	88.803	88.105	87.86	86.289	89.572	88.41	87.007	86.246	87.033	100	88.235	87.241	87.652	86.367	88.058	71.322	72.768	69.273	69.717	68.922	68.721	68.82	68.389	68.993	69.007	0.05	0.048	0	0	0.064	0.021	0.07	0.039	0.048	0	0.288	0.311	0.254	0.285	0.293	0.295	0.296	0.285	0.294	0.294	0.294	0.285	0.285
NC_029023.1	88.456	86.885	86.474	87.227	86.472	90.47	89.001	87.194	87.478	88.779	88.235	100	90.529	88.743	88.273	90.427	71.967	72.078	68.241	70.669	69.266	69.081	69.389	69.391	69.916	69.934	0.08	0.078	0.055	0.071	0.063	0.036	0.165	0.134	0.043	0	0.27	0.255	0.204	0.234	0.24	0.242	0.243	0.234	0.241	0.241	0.241	0.234	0.234
NC_031939.1	89.836	88.938	89.244	89.069	87.03	89.272	90.27	88.266	86.703	89.496	87.241	90.529	100	88.002	87.612	88.74	72.993	73.257	68.244	69.238	70.103	69.201	68.642	71.888	68.876	68.758	0.119	0.116	0.078	0	0.062	0.036	0.07	0.038	0.049	0	0.312	0.328	0.27	0.301	0.309	0.311	0.312	0.301	0.31	0.31	0.31	0.3	0.3
NC_027329.1	86.833	87.427	85.807	86.468	87.127	89.52	87.676	86.027	85.531	87.167	87.652	88.743	88.002	100	88.312	88.724	70.814	72.592	67.918	68.911	68.508	68.289	68.645	67.705	68.142	67.586	0.047	0.046	0	0.071	0.015	0.015	0.148	0.118	0.046	0	0.293	0.323	0.264	0.295	0.303	0.306	0.306	0.295	0.305	0.305	0.305	0.295	0.295
NC_042096.1	85.62	86.461	86.144	85.449	86.843	88.816	86.675	86.086	88.592	88.008	86.367	88.273	87.612	88.312	100	89.562	71.052	71.814	66.77	68.621	67.803	68.717	67.907	67.537	67.503	67.186	0.013	0.013	0	0.072	0.076	0.049	0.038	0.037	0	0	0.275	0.3	0.243	0.274	0.281	0.283	0.284	0.274	0.282	0.283	0.283	0.273	0.273
NC_042097.1	86.687	87.279	86.719	86.736	86.487	89.589	87.394	86.739	87.267	88.886	88.058	90.427	88.74	88.724	89.562	100	72.423	72.694	68.262	70.358	68.814	69.178	68.683	68.899	67.892	67.968	0.047	0.046	0	0.071	0.063	0.037	0.194	0.16	0.045	0	0.321	0.291	0.235	0.265	0.273	0.275	0.275	0.265	0.274	0.274	0.274	0.265	0.265
NC_028808.2	72.531	73.098	72.892	72.92	71.936	72.452	73.916	71.749	70.889	73.46	71.322	71.967	72.993	70.814	71.052	72.423	100	89.216	76.983	78.209	79.142	76.326	76.836	79.67	78.288	78.175	0.035	0.034	0.024	0	0	0	0.025	0.025	0.025	0.025	0.267	0.325	0.261	0.297	0.305	0.307	0.308	0.297	0.306	0.307	0.306	0.297	0.297
NC_028935.2	73.268	74.025	73.091	73.732	73.323	73.52	74.694	72.523	71.645	73.552	72.768	72.078	73.257	72.592	71.814	72.694	89.216	100	73.517	74.71	75.317	74.291	74.259	75.679	73.657	73.719	0.013	0.013	0	0	0	0	0.025	0.025	0.025	0.025	0.199	0.174	0.165	0.159	0.164	0.165	0.165	0.16	0.165	0.165	0.165	0.159	0.159
NC_042075.1	67.947	69.164	68.473	68.692	67.904	69.648	69.194	68.769	67.989	67.882	69.273	68.241	68.244	67.918	66.77	68.262	76.983	73.517	100	93.394	93.6	91.727	92.914	85.025	87.08	87.714	0	0	0.058	0	0.026	0.047	0	0	0	0	0.314	0.192	0.246	0.238	0.245	0.247	0.247	0.238	0.246	0.246	0.246	0.238	0.238
NC_042017.1	68.113	70.275	68.942	69.341	68.343	70.574	70.319	69.042	68.988	69.433	69.717	70.669	69.238	68.911	68.621	70.358	78.209	74.71	93.394	100	93.914	90.832	92.334	83.829	86.317	86.534	0	0	0.025	0	0.025	0.125	0	0	0	0	0.281	0.163	0.219	0.212	0.218	0.22	0.22	0.212	0.219	0.219	0.219	0.212	0.212
NC_042076.1	69.212	70.707	70.044	70.243	69.12	70.536	71.561	67.898	67.947	69.184	68.922	69.266	70.103	68.508	67.803	68.814	79.142	75.317	93.6	93.914	100	91.514	93.178	85.85	87.403	87.668	0	0	0.024	0	0.024	0.123	0	0	0	0	0.255	0.135	0.192	0.186	0.191	0.193	0.193	0.186	0.192	0.192	0.192	0.186	0.186
OP902293	68.027	69.325	68.635	69.147	68.208	70.044	69.722	68.595	68.416	68.786	68.721	69.081	69.201	68.289	68.717	69.178	76.326	74.291	91.727	90.832	91.514	100	92.372	84.517	86.236	86.685	0	0	0.025	0	0.026	0.127	0	0	0	0	0.359	0.259	0.309	0.299	0.307	0.31	0.311	0.299	0.309	0.309	0.309	0.299	0.299
OP902295	67.74	68.746	68.213	68.765	67.7	70.034	69.766	68.415	68.341	68.384	68.82	69.389	68.642	68.645	67.907	68.683	76.836	74.259	92.914	92.334	93.178	92.372	100	84.494	87.123	88.319	0	0	0.025	0	0.026	0.086	0	0	0	0	0.307	0.234	0.221	0.214	0.22	0.222	0.222	0.214	0.221	0.221	0.221	0.214	0.214
NC_027293.1	70.406	69.868	70.076	70.168	70.564	70.169	71.009	69.691	68.743	70.172	68.389	69.391	71.888	67.705	67.537	68.899	79.67	75.679	85.025	83.829	85.85	84.517	84.494	100	87.131	87.255	0	0	0	0	0	0	0	0	0	0	0.305	0.334	0.268	0.305	0.313	0.315	0.316	0.305	0.314	0.315	0.315	0.304	0.304
NC_028247.1	68.118	68.442	67.738	68.416	68.085	70.097	69.784	68.485	68.284	68.276	68.993	69.916	68.876	68.142	67.503	67.892	78.288	73.657	87.08	86.317	87.403	86.236	87.123	87.131	100	97.269	0	0	0.024	0.011	0	0	0	0	0	0	0.28	0.278	0.262	0.254	0.261	0.263	0.264	0.254	0.262	0.262	0.262	0.254	0.254
NC_041977.1	68.199	68.28	67.857	68.725	68.162	70.138	69.756	68.515	67.646	68.305	69.007	69.934	68.758	67.586	67.186	67.968	78.175	73.719	87.714	86.534	87.668	86.685	88.319	87.255	97.269	100	0.025	0.016	0.024	0.011	0	0	0	0	0	0	0.28	0.279	0.263	0.255	0.262	0.264	0.264	0.255	0.263	0.263	0.263	0.254	0.255
NC_047945.1	0.051	0.048	0.079	0.079	0.05	0.049	0.044	0.051	0.051	0.053	0.05	0.08	0.119	0.047	0	0.047	0.035	0	0	0	0	0	0	0	0	0	100	94.494	27.215	25.079	27.523	26.684	26.453	25.795	25.621	25.418	34.017	29.589	30.233	29.36	29.579	30.625	30.646	30.048	30.666	30.618	30.503	29.724	29.802
NC_047948.1	0.047	0.047	0.077	0.077	0.046	0.048	0.043	0.047	0.047	0.049	0.048	0.078	0.116	0.046	0	0.046	0.034	0	0	0	0	0	0	0	0	0	94.494	100	27.293	24.792	27.07	26.309	25.946	25.29	25.441	24.857	32.89	29.059	29.759	28.889	29.068	30.089	30.129	29.769	30.363	30.326	30.22	29.202	29.242
NC_047767.1	0.062	0.022	0.022	0.022	0	0.032	0	0.022	0.029	0.026	0	0.055	0.078	0	0	0	0.024	0	0.058	0.025	0.024	0.025	0.025	0	0.024	0.024	27.215	27.293	100	28.945	32.951	32.998	35.483	34.971	34.827	34.876	38.254	37.927	36.834	36.164	36.868	36.899	36.987	36.186	36.569	36.974	36.984	36.25	36.272
NC_007021.1	0	0	0	0	0.074	0.071	0	0	0.076	0.075	0	0.071	0	0.071	0.072	0.071	0	0	0	0	0	0	0	0	0	0	25.079	24.792	28.945	100	35.089	34.701	35.033	34.753	35.909	34.94	34.689	36.536	35.078	33.857	35.02	35.414	35.417	34.353	35.184	35.36	35.495	34.474	34.554
NC_028962.1	0.063	0	0	0	0	0	0.024	0	0.048	0.063	0.064	0.063	0.062	0	0.076	0.063	0	0	0.026	0.025	0.024	0.026	0.026	0	0	0	27.523	27.07	32.951	35.089	100	87.215	35.987	35.694	36.565	36.59	37.231	39.657	39.415	38.332	38.78	40.127	40.292	39.659	40.016	40.305	40.323	38.584	38.668
NC_041928.1	0.036	0	0	0	0	0	0.022	0	0.021	0.036	0.021	0.036	0.036	0	0.049	0.037	0	0	0.047	0.125	0.123	0.127	0.086	0	0	0	26.684	26.309	32.998	34.701	87.215	100	37.274	37.01	36.709	36.137	37.782	40.875	40.694	39.461	39.86	41.323	41.388	40.755	41.167	41.295	41.262	39.785	39.957
NC_020877.1	0.068	0.029	0.031	0.031	0.118	0.028	0	0.031	0.158	0.155	0.07	0.165	0.07	0.148	0.038	0.194	0.025	0.025	0	0	0	0	0	0	0	0	26.453	25.946	35.483	35.033	35.987	37.274	100	98.051	88.63	87.474	41.791	44.234	42.433	41.361	42.296	43.888	43.931	42.595	43.73	43.773	43.818	41.538	41.415
NC_022090.1	0.039	0	0	0	0.086	0	0	0	0.125	0.124	0.039	0.134	0.038	0.118	0.037	0.16	0.025	0.025	0	0	0	0	0	0	0	0	25.795	25.29	34.971	34.753	35.694	37.01	98.051	100	89.979	87.598	41.029	43.633	41.829	40.786	41.71	43.254	43.295	42.005	43.109	43.166	43.189	40.958	40.839
NC_019511.1	0.062	0.043	0.046	0.046	0.045	0.042	0	0.049	0.048	0.043	0.048	0.043	0.049	0.046	0	0.045	0.025	0.025	0	0	0	0	0	0	0	0	25.621	25.441	34.827	35.909	36.565	36.709	88.63	89.979	100	92.781	40.932	43.008	41.602	40.622	41.405	42.977	43.016	41.791	42.824	42.868	42.891	40.78	40.635
NC_030933.1	0.015	0	0	0	0	0	0	0	0	0	0	0	0	0	0	0	0.025	0.025	0	0	0	0	0	0	0	0	25.418	24.857	34.876	34.94	36.59	36.137	87.474	87.598	92.781	100	40.977	43.368	41.772	40.676	41.6	43.079	43.138	41.866	42.917	42.963	42.954	40.896	40.775
OP902294	0.336	0.379	0.398	0.397	0.275	0.331	0.225	0.356	0.308	0.288	0.288	0.27	0.312	0.293	0.275	0.321	0.267	0.199	0.314	0.281	0.255	0.359	0.307	0.305	0.28	0.28	34.017	32.89	38.254	34.689	37.231	37.782	41.791	41.029	40.932	40.977	100	70.903	72.15	73.179	73.208	72.36	72.262	71.694	72.48	72.518	72.497	72.48	72.294
NC_023009.1	0.39	0.344	0.313	0.353	0.331	0.361	0.279	0.352	0.311	0.344	0.311	0.255	0.328	0.323	0.3	0.291	0.325	0.174	0.192	0.163	0.135	0.259	0.234	0.334	0.278	0.279	29.589	29.059	37.927	36.536	39.657	40.875	44.234	43.633	43.008	43.368	70.903	100	92.13	90.606	91.439	94.616	94.395	93.017	94.435	94.495	94.48	92.448	92.702
NC_047723.1	0.327	0.284	0.257	0.294	0.275	0.303	0.224	0.291	0.254	0.286	0.254	0.204	0.27	0.264	0.243	0.235	0.261	0.165	0.246	0.219	0.192	0.309	0.221	0.268	0.262	0.263	30.233	29.759	36.834	35.078	39.415	40.694	42.433	41.829	41.602	41.772	72.15	92.13	100	94.41	94.997	94.228	93.832	94.312	94.428	94.427	94.462	96.99	96.651
NC_005880.2	0.356	0.314	0.287	0.323	0.303	0.33	0.255	0.321	0.284	0.314	0.285	0.234	0.301	0.295	0.274	0.265	0.297	0.159	0.238	0.212	0.186	0.299	0.214	0.305	0.254	0.255	29.36	28.889	36.164	33.857	38.332	39.461	41.361	40.786	40.622	40.676	73.179	90.606	94.41	100	99.19	95.297	94.912	95.417	95.494	95.514	95.508	96.497	96.036
NC_029080.1	0.365	0.322	0.295	0.332	0.311	0.339	0.261	0.329	0.291	0.323	0.293	0.24	0.309	0.303	0.281	0.273	0.305	0.164	0.245	0.218	0.191	0.307	0.22	0.313	0.261	0.262	29.579	29.068	36.868	35.02	38.78	39.86	42.296	41.71	41.405	41.6	73.208	91.439	94.997	99.19	100	94.919	94.708	94.9	94.979	94.917	94.995	97.114	96.751
NC_047729.1	0.368	0.325	0.297	0.335	0.313	0.341	0.264	0.332	0.294	0.326	0.295	0.242	0.311	0.306	0.283	0.275	0.307	0.165	0.247	0.22	0.193	0.31	0.222	0.315	0.263	0.264	30.625	30.089	36.899	35.414	40.127	41.323	43.888	43.254	42.977	43.079	72.36	94.616	94.228	95.297	94.919	100	99.789	99.399	99.692	99.643	99.727	97.044	97.268
NC_047731.1	0.369	0.326	0.298	0.336	0.314	0.342	0.264	0.333	0.294	0.326	0.296	0.243	0.312	0.306	0.284	0.275	0.308	0.165	0.247	0.22	0.193	0.311	0.222	0.316	0.264	0.264	30.646	30.129	36.987	35.417	40.292	41.388	43.931	43.295	43.016	43.138	72.262	94.395	93.832	94.912	94.708	99.789	100	99.025	99.491	99.442	99.531	96.665	96.89
NC_047726.1	0.356	0.314	0.287	0.324	0.303	0.33	0.255	0.321	0.284	0.314	0.285	0.234	0.301	0.295	0.274	0.265	0.297	0.16	0.238	0.212	0.186	0.299	0.214	0.305	0.254	0.255	30.048	29.769	36.186	34.353	39.659	40.755	42.595	42.005	41.791	41.866	71.694	93.017	94.312	95.417	94.9	99.399	99.025	100	99.627	99.676	99.682	97.134	97.442
NC_047732.1	0.367	0.324	0.296	0.334	0.312	0.34	0.263	0.331	0.293	0.324	0.294	0.241	0.31	0.305	0.282	0.274	0.306	0.165	0.246	0.219	0.192	0.309	0.221	0.314	0.262	0.263	30.666	30.363	36.569	35.184	40.016	41.167	43.73	43.109	42.824	42.917	72.48	94.435	94.428	95.494	94.979	99.692	99.491	99.627	100	99.813	99.806	97.223	97.454
NC_025417.1	0.367	0.324	0.296	0.334	0.312	0.34	0.263	0.331	0.293	0.325	0.294	0.241	0.31	0.305	0.283	0.274	0.307	0.165	0.246	0.219	0.192	0.309	0.221	0.315	0.262	0.263	30.618	30.326	36.974	35.36	40.305	41.295	43.773	43.166	42.868	42.963	72.518	94.495	94.427	95.514	94.917	99.643	99.442	99.676	99.813	100	99.856	97.272	97.495
NC_047730.1	0.367	0.324	0.296	0.334	0.312	0.34	0.263	0.331	0.293	0.325	0.294	0.241	0.31	0.305	0.283	0.274	0.306	0.165	0.246	0.219	0.192	0.309	0.221	0.315	0.262	0.263	30.503	30.22	36.984	35.495	40.323	41.262	43.818	43.189	42.891	42.954	72.497	94.48	94.462	95.508	94.995	99.727	99.531	99.682	99.806	99.856	100	97.248	97.472
NC_047724.1	0.355	0.313	0.287	0.323	0.302	0.329	0.254	0.32	0.283	0.314	0.285	0.234	0.3	0.295	0.273	0.265	0.297	0.159	0.238	0.212	0.186	0.299	0.214	0.304	0.254	0.254	29.724	29.202	36.25	34.474	38.584	39.785	41.538	40.958	40.78	40.896	72.48	92.448	96.99	96.497	97.114	97.044	96.665	97.134	97.223	97.272	97.248	100	99.376
NC_047725.1	0.355	0.314	0.287	0.323	0.302	0.33	0.254	0.32	0.283	0.314	0.285	0.234	0.3	0.295	0.273	0.265	0.297	0.159	0.238	0.212	0.186	0.299	0.214	0.304	0.254	0.255	29.802	29.242	36.272	34.554	38.668	39.957	41.415	40.839	40.635	40.775	72.294	92.702	96.651	96.036	96.751	97.268	96.89	97.442	97.454	97.495	97.472	99.376	100
NC_047727.1	0.357	0.315	0.288	0.324	0.304	0.331	0.255	0.322	0.284	0.315	0.286	0.235	0.302	0.296	0.274	0.266	0.298	0.16	0.239	0.213	0.187	0.3	0.215	0.306	0.255	0.255	29.678	29.324	36.398	34.466	38.696	39.907	41.677	41.095	40.93	41.024	72.505	92.431	96.849	96.354	97.095	97.092	96.71	97.221	97.279	97.266	97.3	99.094	99.446
NC_047722.1	0.36	0.317	0.29	0.327	0.306	0.334	0.257	0.324	0.287	0.318	0.288	0.237	0.304	0.299	0.277	0.268	0.3	0.161	0.241	0.214	0.188	0.303	0.216	0.308	0.257	0.258	29.855	29.459	36.485	34.186	38.817	40.042	41.774	41.187	41.01	41.047	73.062	93.072	96.272	97.23	96.491	97.718	97.334	97.821	97.908	97.896	97.925	98.236	98.499
NC_047728.1	0.36	0.318	0.291	0.327	0.306	0.334	0.258	0.325	0.287	0.318	0.288	0.237	0.304	0.299	0.277	0.268	0.3	0.161	0.241	0.214	0.188	0.303	0.217	0.308	0.257	0.258	29.86	29.462	36.499	34.191	38.896	40.123	41.791	41.204	41.027	41.064	73.031	93.105	96.234	97.192	96.452	97.678	97.294	97.782	97.867	97.855	97.886	98.198	98.461
NC_047721.1	0.374	0.33	0.302	0.34	0.318	0.346	0.267	0.337	0.298	0.33	0.299	0.246	0.316	0.31	0.287	0.279	0.312	0.167	0.25	0.223	0.195	0.314	0.225	0.32	0.267	0.267	29.85	29.162	36.618	34.927	39.01	40.111	42.349	41.752	41.455	41.614	72.944	94.804	95.273	96.32	95.654	98.212	98.006	98.239	98.306	98.252	98.331	98.082	98.313
NC_007066.1	0.371	0.327	0.299	0.337	0.315	0.344	0.265	0.334	0.296	0.328	0.297	0.244	0.313	0.308	0.285	0.277	0.309	0.166	0.248	0.221	0.194	0.312	0.223	0.318	0.265	0.265	29.887	29.484	37.126	35.286	39.4	40.624	42.746	42.147	41.836	42.164	73.37	95.399	95.645	96.677	96.063	98.623	98.417	98.625	98.705	98.713	98.725	98.419	98.649
NC_047720.1	0.371	0.328	0.3	0.338	0.316	0.344	0.266	0.335	0.296	0.328	0.297	0.244	0.314	0.308	0.286	0.277	0.31	0.166	0.249	0.221	0.194	0.313	0.223	0.318	0.265	0.266	29.949	29.544	37.117	35.349	39.415	40.685	42.734	42.134	41.839	42.018	73.412	95.344	95.733	96.761	96.14	98.681	98.475	98.665	98.781	98.735	98.793	98.517	98.747
NC_025416.1	0.291	0.34	0.347	0.358	0.271	0.304	0.198	0.318	0.28	0.277	0.358	0.29	0.334	0.392	0.248	0.288	0.257	0.162	0.194	0.275	0.184	0.187	0.312	0.273	0.202	0.202	30.987	30.201	37.515	34.922	38.964	39.688	42.601	41.946	41.446	41.586	74.51	83.971	84.981	84.689	84.289	85.134	84.982	84.961	85.268	85.281	85.206	85.126	85.287
NC_028765.1	0.328	0.315	0.321	0.361	0.248	0.277	0.266	0.316	0.257	0.276	0.277	0.289	0.299	0.289	0.216	0.257	0.258	0.163	0.097	0.149	0.153	0.238	0.221	0.3	0.25	0.25	31.308	30.673	37.75	34.751	38.254	38.974	43.711	43.142	42.784	42.633	75.481	84.542	86.561	86.855	86.215	85.976	85.784	85.951	86.025	86.045	86.05	86.864	86.503
NC_022918.1	0.03	0.03	0.03	0.068	0.029	0.058	0.028	0.069	0.03	0.03	0.068	0.03	0.068	0.063	0	0.029	0	0	0.025	0.038	0	0.026	0.04	0	0	0	30.932	30.441	39.077	37.647	39.836	40.301	43.89	43.224	42.489	42.443	72.955	83.387	84.939	83.145	83.059	82.746	82.841	82.242	82.919	82.908	82.928	82.48	82.791
NC_022920.1	0.352	0.368	0.342	0.38	0.33	0.357	0.273	0.377	0.339	0.336	0.277	0.255	0.291	0.322	0.282	0.29	0.31	0.165	0.227	0.189	0.163	0.313	0.315	0.316	0.266	0.266	30.292	29.838	37.61	36.699	38.445	39.031	42.956	42.319	41.258	41.444	73.729	85.93	85.077	88.256	88.598	87.105	87.208	85.997	86.978	87.009	87.008	86.329	86.657
NC_019448.1	0.289	0.319	0.291	0.286	0.268	0.304	0.19	0.316	0.277	0.273	0.263	0.191	0.303	0.309	0.207	0.228	0.267	0.129	0.267	0.249	0.222	0.168	0.262	0.273	0.274	0.275	31.202	30.995	37.639	35.029	38.792	39.236	43.428	42.793	42.078	41.954	75.767	83.913	84.35	86.784	86.944	86.563	86.658	85.727	86.632	86.649	86.631	86.261	86.238
NC_025426.1	0.288	0.35	0.321	0.317	0.267	0.303	0.189	0.315	0.276	0.271	0.293	0.19	0.302	0.367	0.206	0.227	0.266	0.128	0.291	0.248	0.221	0.192	0.286	0.272	0.273	0.273	31.465	31.326	37.787	34.909	38.748	39.076	42.649	42.024	41.648	41.475	76.164	82.655	83.675	85.961	85.558	85.413	85.218	85.291	85.551	85.575	85.556	85.617	85.802
NC_019726.1	0.324	0.346	0.324	0.359	0.302	0.33	0.187	0.348	0.311	0.279	0.251	0.227	0.303	0.261	0.243	0.23	0.331	0.191	0.151	0.218	0.191	0.125	0.154	0.338	0.289	0.29	30.136	29.525	37.692	34.889	37.844	38.422	42.11	41.398	41.092	41.18	75.294	87.015	87.871	92.102	91.966	89.671	89.461	89.252	89.801	89.825	89.703	89.791	89.907
NC_023573.1	0.304	0.321	0.294	0.331	0.282	0.309	0.23	0.329	0.29	0.288	0.229	0.206	0.243	0.275	0.28	0.244	0.308	0.167	0.226	0.187	0.162	0.311	0.325	0.314	0.316	0.264	29.951	29.346	36.635	35.48	38.715	40.517	42.937	42.343	40.943	41.949	74.01	85.262	86.125	90.036	90.019	87.915	87.733	87.565	88.012	88.035	88.016	87.94	88.313
NC_024365.1	0	0	0	0	0	0	0	0	0	0	0	0	0	0	0	0	0	0	0	0	0	0	0	0	0	0	0	0	0	0	0	0	0	0	0	0	0	0	0	0	0	0	0	0	0	0	0	0	0
NC_054897.1	0	0	0	0	0	0	0	0	0	0	0	0	0	0	0	0	0.021	0	0	0	0	0.02	0	0	0.019	0.019	0.038	0.037	0	0	0	0	0	0	0	0	0	0	0	0	0	0	0	0	0	0	0	0	0
NC_048088.1	0	0	0	0	0	0	0	0	0	0	0	0	0	0	0	0	0	0.131	0.136	0.136	0.132	0.136	0.136	0.137	0.135	0.134	0	0	0	0	0	0	0	0	0	0	0	0	0	0	0	0	0	0	0	0	0	0	0
NC_054895.1	0	0	0	0	0	0	0	0	0	0	0	0	0	0	0	0	0.017	0	0	0	0	0	0	0	0	0	0	0	0	0.048	0	0	0	0	0	0	0	0.031	0.028	0	0	0.029	0.029	0.027	0.028	0.029	0.029	0.027	0.027
NC_049814.1	0	0	0	0	0	0	0	0	0	0	0	0	0	0	0	0	0	0	0	0	0	0	0	0	0	0	0	0	0	0	0	0	0	0	0	0	0	0.012	0.011	0.01	0.011	0.011	0.011	0.01	0.011	0.011	0.011	0.01	0.01
NC_048202.1	0	0	0	0	0	0	0.042	0	0	0	0	0	0	0	0	0	0	0	0	0	0	0	0	0	0	0	0	0	0	0	0	0	0	0	0	0	0	0.012	0.011	0.011	0.011	0.011	0.011	0.011	0.011	0.011	0.011	0.011	0.011
NC_049815.1	0	0	0	0	0	0	0	0	0	0	0	0	0	0	0	0	0	0	0.046	0.046	0.045	0	0.022	0	0	0	0	0	0	0	0	0	0	0	0	0	0	0.012	0.011	0.011	0.011	0.011	0.011	0.011	0.011	0.011	0.011	0.011	0.011
NC_047938.1	0	0	0	0	0	0	0	0	0	0	0	0	0	0	0	0	0	0	0	0	0	0	0	0	0	0	0	0	0.012	0	0	0	0	0	0	0	0	0	0	0	0	0	0	0	0	0	0	0	0
NC_049816.1	0	0.02	0.019	0.019	0	0	0	0	0	0	0	0.019	0.018	0	0	0	0	0	0	0	0	0	0	0	0	0	0	0	0	0.033	0	0	0	0	0	0	0	0	0	0	0	0	0	0	0	0	0	0	0
NC_048206.1	0	0.034	0	0	0	0	0.078	0	0	0	0	0	0	0.077	0	0	0	0	0	0	0	0	0	0	0	0	0	0	0	0	0	0	0	0	0	0	0	0.014	0.013	0.012	0.012	0.013	0.013	0.012	0.013	0.013	0.013	0.012	0.012
NC_048132.1	0	0	0	0	0	0	0	0	0	0	0	0	0	0	0	0	0	0	0	0	0	0	0	0	0	0	0.019	0.018	0	0	0	0	0	0	0	0	0	0	0	0	0	0	0	0	0	0	0	0	0
NC_049818.1	0	0	0	0	0	0	0	0	0	0	0	0	0	0	0	0	0	0	0	0	0	0	0	0	0	0	0	0	0	0	0	0	0	0	0	0	0	0	0	0	0	0	0	0	0	0	0	0	0
NC_049817.1	0	0.077	0	0	0	0	0.078	0	0	0	0.039	0	0	0.076	0	0	0	0	0	0	0	0	0	0	0	0	0	0	0	0	0	0	0	0	0	0	0	0.013	0	0	0	0.013	0.013	0.012	0.012	0.012	0.012	0	0
NC_049819.1	0	0	0	0	0	0	0	0	0	0	0	0	0	0	0	0	0	0	0	0	0	0	0	0	0	0	0	0	0.016	0	0.019	0	0	0	0	0	0	0.044	0.028	0	0	0.041	0.041	0.039	0.041	0.041	0.041	0.027	0.027
NC_054896.1	0	0.077	0	0	0	0	0.077	0	0	0	0.076	0	0	0.077	0	0	0	0.017	0	0	0	0	0	0	0	0	0	0	0	0	0.019	0	0	0	0	0	0	0	0	0	0	0	0	0	0	0	0	0	0
NC_049820.1	0	0	0	0	0	0	0	0	0	0	0	0	0	0	0	0	0	0	0.054	0	0	0	0	0	0	0	0	0	0.015	0	0	0	0	0	0	0	0	0	0	0	0	0	0	0	0	0	0	0	0
NC_049825.1	0	0.044	0	0	0.022	0.022	0	0.022	0.022	0.022	0	0	0	0	0	0	0.016	0	0.048	0.048	0.047	0.022	0	0.048	0.047	0.047	0	0	0.04	0	0	0	0	0	0	0	0	0.012	0.011	0.011	0.011	0.011	0.011	0.011	0.011	0.011	0.011	0.011	0.011
NC_049821.1	0	0	0	0	0	0	0	0	0	0	0	0	0	0	0.026	0	0	0	0	0	0	0	0	0	0	0	0	0.024	0.016	0	0	0	0	0	0	0	0	0.026	0.024	0.023	0.024	0.024	0.024	0.023	0.024	0.024	0.024	0.023	0.023
NC_049822.1	0	0	0	0	0	0	0	0	0	0	0	0	0	0	0	0	0	0	0.022	0.022	0.022	0	0	0	0	0	0	0	0.015	0	0	0	0	0	0	0	0	0.026	0.024	0.023	0.024	0.024	0.024	0.023	0.024	0.024	0.024	0.023	0.023
NC_049823.1	0	0	0	0	0	0	0	0	0	0	0	0	0	0	0	0	0	0	0.022	0.022	0.022	0	0	0	0	0	0	0.024	0.015	0	0	0	0	0	0	0	0	0.026	0.024	0.023	0.024	0.024	0.024	0.023	0.024	0.024	0.024	0.023	0.023
NC_049853.1	0	0	0	0	0	0	0	0	0	0	0	0	0	0	0	0	0	0	0.023	0.023	0.022	0	0	0	0	0	0.019	0	0.03	0	0.011	0	0	0	0	0	0	0.038	0.035	0.034	0.035	0.035	0.035	0.034	0.035	0.035	0.035	0.034	0.034
NC_049829.1	0	0	0	0	0	0	0	0	0	0	0	0	0	0	0	0	0	0	0	0	0	0	0	0	0	0	0.019	0	0.016	0.026	0	0	0.013	0.013	0.013	0	0	0.026	0.025	0.024	0.024	0.025	0.025	0.024	0.025	0.025	0.025	0.024	0.024
NC_049830.1	0	0	0	0	0	0	0	0	0	0	0	0	0	0	0	0	0	0	0.023	0.023	0.022	0	0	0	0	0	0.019	0.024	0	0	0.025	0	0	0	0	0	0	0.026	0.024	0.023	0.024	0.024	0.024	0.023	0.024	0.024	0.024	0.023	0.023
NC_049826.1	0	0	0	0	0	0	0	0	0	0	0	0	0	0	0	0	0.016	0	0.022	0.022	0.022	0	0	0	0	0	0	0	0.015	0	0	0	0	0	0	0	0	0.012	0.011	0.011	0.011	0.011	0.011	0.011	0.011	0.011	0.011	0.01	0.01
NC_049827.1	0	0	0	0	0	0	0	0	0	0	0	0	0	0	0	0	0.016	0	0.022	0.022	0.022	0	0	0	0	0	0	0	0.039	0	0	0	0	0	0	0	0	0.012	0.011	0.011	0.011	0.011	0.011	0.011	0.011	0.011	0.011	0.011	0.011
NC_049828.1	0	0	0	0	0	0	0	0	0	0	0	0	0	0	0	0	0	0	0.023	0.023	0.022	0	0	0	0	0	0	0	0.04	0	0	0	0.013	0.013	0.013	0	0	0.012	0.011	0.011	0.011	0.011	0.011	0.011	0.011	0.011	0.011	0.011	0.011
NC_021331.1	0	0	0	0	0	0	0	0	0	0	0	0	0	0	0	0	0	0	0	0	0	0	0	0	0	0	0	0	0.015	0	0	0	0	0	0	0	0	0.026	0.024	0.023	0.024	0.024	0.024	0.023	0.024	0.024	0.024	0.023	0.023
NC_049824.1	0	0	0	0	0	0	0	0	0	0	0	0	0	0	0	0	0	0	0.022	0.022	0.022	0	0	0	0	0	0	0	0.015	0	0	0	0	0	0	0	0	0.026	0.024	0.023	0.024	0.024	0.024	0.023	0.024	0.024	0.024	0.023	0.023
NC_049852.1	0	0	0	0	0	0	0	0	0	0	0	0	0	0	0	0	0	0	0.022	0.022	0.022	0	0	0	0	0	0	0	0.015	0	0	0	0	0	0.014	0.014	0	0.026	0.024	0.023	0.024	0.024	0.024	0.023	0.024	0.024	0.024	0.023	0.023
NC_027350.1	0.058	0	0.056	0.058	0	0.06	0	0.056	0	0	0	0.06	0.056	0.051	0	0.06	0.051	0.052	0.052	0.052	0.051	0.051	0.052	0.054	0.051	0.052	0	0	0	0.022	0	0	0	0	0	0	0	0.019	0.017	0.017	0.017	0.017	0.017	0.017	0.017	0.017	0.017	0.017	0.017
NC_048065.1	0.028	0	0.028	0.027	0	0.057	0	0	0	0	0	0.057	0	0.026	0	0.057	0.053	0.055	0.094	0.094	0.092	0.026	0.054	0.055	0.053	0.053	0.013	0	0	0.022	0.018	0.018	0.016	0.034	0.034	0.034	0	0	0.015	0.015	0.015	0.015	0.015	0.015	0.015	0.015	0.015	0.015	0.015
NC_031026.1	0.028	0	0.028	0.028	0	0.057	0	0	0	0	0	0.057	0	0.026	0	0.057	0.053	0.082	0.094	0.094	0.093	0.026	0.054	0.055	0.053	0.053	0	0	0	0	0	0	0	0	0	0	0	0	0.015	0.015	0.015	0.015	0.015	0.015	0.015	0.015	0.015	0.015	0.015
NC_047823.1	0.084	0	0	0	0	0	0.052	0.084	0.086	0.084	0	0	0.093	0	0	0.058	0.159	0.08	0.075	0.075	0.074	0	0.075	0.055	0.051	0.051	0	0.021	0	0	0	0	0	0	0	0	0	0.034	0.031	0.03	0.031	0.031	0.032	0.03	0.031	0.031	0.031	0.03	0.03
NC_047985.1	0.067	0	0.126	0.127	0.025	0.06	0	0.093	0.055	0.054	0	0.068	0.065	0.052	0.027	0.06	0.054	0.056	0.095	0.095	0.093	0.054	0.055	0.076	0.054	0.055	0.028	0	0	0	0	0	0	0	0	0	0	0.019	0.032	0.031	0.032	0.033	0.033	0.031	0.032	0.033	0.033	0.031	0.031
NC_009540.1	0.058	0	0.129	0.058	0	0.06	0	0.056	0	0	0	0.06	0.127	0.051	0	0.06	0.051	0.052	0.052	0.052	0.051	0.051	0.052	0.054	0.051	0.052	0	0	0	0	0.018	0.018	0	0	0	0	0.03	0.019	0.017	0.017	0.017	0.017	0.017	0.017	0.017	0.017	0.017	0.017	0.017
OP902292	0.062	0.027	0.028	0.028	0.048	0.058	0	0.053	0.054	0.053	0	0.093	0.05	0	0.052	0.058	0.053	0.055	0.054	0.054	0.053	0.053	0.054	0.051	0.053	0.053	0	0	0	0	0	0	0	0	0	0	0.03	0.035	0.048	0.046	0.048	0.048	0.048	0.046	0.048	0.048	0.048	0.046	0.046
NC_029071.1	0.072	0	0.06	0.062	0.026	0.064	0	0.099	0.059	0.057	0	0.073	0.07	0.056	0.029	0.064	0.058	0.06	0.101	0.101	0.099	0.058	0.059	0.081	0.058	0.058	0	0	0	0.023	0	0	0	0	0	0	0	0	0.016	0.015	0.016	0.016	0.016	0.015	0.016	0.016	0.016	0.015	0.015
NC_042066.1	0.141	0	0.099	0.056	0	0.058	0	0.06	0.087	0.085	0	0.058	0.125	0.025	0	0.058	0.052	0.054	0.094	0.094	0.092	0.026	0.053	0.055	0.052	0.053	0.022	0.022	0	0.024	0.018	0.032	0	0	0	0	0	0.019	0.017	0.017	0.017	0.017	0.017	0.017	0.017	0.017	0.017	0.017	0.017
NC_047898.1	0.056	0	0.027	0.056	0	0.058	0	0	0	0	0	0.058	0.054	0.025	0	0.058	0.052	0.055	0.094	0.094	0.093	0.026	0.053	0.055	0.053	0.053	0	0	0	0	0.017	0.017	0	0	0	0	0	0.019	0.017	0.017	0.017	0.017	0.017	0.017	0.017	0.017	0.017	0.017	0.017
NC_047947.1	0.056	0	0.027	0.056	0	0.057	0	0	0	0	0	0.057	0.054	0.025	0	0.057	0.052	0.054	0.093	0.093	0.092	0.026	0.053	0.054	0.052	0.052	0	0	0	0	0	0	0	0	0	0	0	0.018	0.017	0.016	0.017	0.017	0.017	0.016	0.017	0.017	0.017	0.016	0.016
NC_054894.1	0	0.063	0	0	0	0	0	0	0	0	0.062	0	0	0	0	0	0	0	0	0	0	0	0	0	0	0	0	0	0	0	0	0	0	0	0	0	0	0	0	0	0	0	0	0	0	0	0	0	0
NC_054892.1	0	0	0	0	0	0	0	0	0	0	0	0	0	0	0	0	0	0	0	0	0	0	0	0	0.023	0	0	0	0.03	0	0.06	0	0	0	0	0	0	0	0	0	0	0	0	0	0	0	0	0	0
NC_054893.1	0	0	0	0	0	0	0	0	0	0	0	0	0	0	0.022	0	0	0	0	0	0	0	0	0	0	0	0	0	0	0	0	0	0	0	0	0	0	0	0	0	0	0	0	0	0	0	0	0	0
[truncated: 57 more columns]
