# Supplementary material for: Four Novel Caudoviricetes Bacteriophages Isolated from Baltic Sea Water Infect Colonizers of Aurelia aurita
Source: Viruses. 2023 Jul 9;15(7):1525. doi: 10.3390/v15071525 (PMC10383413; doi:10.3390/v15071525)
Supplement: Supplementary file 1 [file viruses-15-01525-s001.zip › Supplementary_Table S2.xlsx]

## Sheet: Citrobacter phage BSwS KMM3
Phage	Gene	Tool	Database	Hit	Annotation
OP902292	DDONNNOJ_00002	Interproscan	Pfam	IPR005519	Acid phosphatase, class B-like
OP902292	DDONNNOJ_00002	Interproscan	Gene3D	IPR023214	HAD superfamily
OP902292	DDONNNOJ_00002	Interproscan	SUPERFAMILY	IPR036412	HAD-like superfamily
OP902292	DDONNNOJ_00002	eggnogmapper	COG	-	kinase activity
OP902292	DDONNNOJ_00008	eggnogmapper	COG	-	-
OP902292	DDONNNOJ_00017	eggnogmapper	COG	-	-
OP902292	DDONNNOJ_00019	Interproscan	Coils	-	-
OP902292	DDONNNOJ_00019	eggnogmapper	COG	-	-
OP902292	DDONNNOJ_00021	Interproscan	Pfam	IPR032066	DNA-packaging protein gp3
OP902292	DDONNNOJ_00021	Interproscan	Gene3D	-	-
OP902292	DDONNNOJ_00021	Interproscan	Coils	-	-
OP902292	DDONNNOJ_00021	eggnogmapper	COG	-	Pfam:GP3_package
OP902292	DDONNNOJ_00022	Interproscan	Pfam	IPR035421	Terminase, large subunit gp17-like, C-terminal
OP902292	DDONNNOJ_00022	Interproscan	TIGRFAM	IPR006517	Archaeophage PsiM2, terminase large subunit
OP902292	DDONNNOJ_00022	Interproscan	Gene3D	-	-
OP902292	DDONNNOJ_00022	Interproscan	Coils	-	-
OP902292	DDONNNOJ_00022	eggnogmapper	COG	-	-
OP902292	DDONNNOJ_00023	Interproscan	MobiDBLite	-	-
OP902292	DDONNNOJ_00023	Interproscan	MobiDBLite	-	-
OP902292	DDONNNOJ_00023	Interproscan	Pfam	IPR024459	Anti-CBASS protein Acb1-like
OP902292	DDONNNOJ_00023	eggnogmapper	COG	-	Protein of unknown function (DUF1073)
OP902292	DDONNNOJ_00024	Interproscan	CDD	-	-
OP902292	DDONNNOJ_00024	eggnogmapper	COG	GO:0005575,GO:0019012,GO:0019028,GO:0044423,GO:0046729	Phage Mu protein F like protein
OP902292	DDONNNOJ_00025	Interproscan	Coils	-	-
OP902292	DDONNNOJ_00025	Interproscan	Pfam	IPR016913	Uncharacterised conserved protein UCP029215
OP902292	DDONNNOJ_00025	Interproscan	Pfam	IPR016913	Uncharacterised conserved protein UCP029215
OP902292	DDONNNOJ_00025	eggnogmapper	COG	-	Uncharacterized protein conserved in bacteria (DUF2213)
OP902292	DDONNNOJ_00027	eggnogmapper	COG	-	N-acetylmuramoyl-L-alanine amidase activity
OP902292	DDONNNOJ_00028	eggnogmapper	COG	GO:0003674,GO:0005488,GO:0005515,GO:0005575,GO:0019012,GO:0019028,GO:0042802,GO:0044423	peptidase activity
OP902292	DDONNNOJ_00029	Interproscan	MobiDBLite	-	-
OP902292	DDONNNOJ_00029	Interproscan	Pfam	IPR020049	Protein of unknown function DUF2184
OP902292	DDONNNOJ_00029	Interproscan	MobiDBLite	-	-
OP902292	DDONNNOJ_00029	Interproscan	Coils	-	-
OP902292	DDONNNOJ_00029	eggnogmapper	COG	-	Uncharacterized protein conserved in bacteria (DUF2184)
OP902292	DDONNNOJ_00030	Interproscan	Pfam	IPR020049	Protein of unknown function DUF2184
OP902292	DDONNNOJ_00030	eggnogmapper	COG	-	Uncharacterized protein conserved in bacteria (DUF2184)
OP902292	DDONNNOJ_00031	eggnogmapper	COG	-	-
OP902292	DDONNNOJ_00032	Interproscan	Pfam	IPR025127	Protein of unknown function DUF4054
OP902292	DDONNNOJ_00032	eggnogmapper	COG	-	Protein of unknown function (DUF4054)
OP902292	DDONNNOJ_00034	eggnogmapper	COG	-	-
OP902292	DDONNNOJ_00035	eggnogmapper	COG	-	exonuclease activity
OP902292	DDONNNOJ_00036	Interproscan	Gene3D	-	-
OP902292	DDONNNOJ_00036	Interproscan	Pfam	IPR025395	Protein of unknown function DUF4128
OP902292	DDONNNOJ_00036	eggnogmapper	COG	-	Bacteriophage related domain of unknown function
OP902292	DDONNNOJ_00037	Interproscan	Pfam	IPR014918	Phage tail tube protein 3
OP902292	DDONNNOJ_00037	eggnogmapper	COG	-	-
OP902292	DDONNNOJ_00038	Interproscan	Pfam	IPR014859	Phage tail assembly chaperone
OP902292	DDONNNOJ_00038	eggnogmapper	COG	-	Pfam:Phage_TAC_4
OP902292	DDONNNOJ_00039	Interproscan	Pfam	IPR014915	Bacteriophage TLS, TfmB
OP902292	DDONNNOJ_00039	eggnogmapper	COG	-	Phage related hypothetical protein (DUF1799)
OP902292	DDONNNOJ_00040	Interproscan	Pfam	IPR009628	Bacteriophage tail tape measure, N-terminal
OP902292	DDONNNOJ_00040	Interproscan	Coils	-	-
OP902292	DDONNNOJ_00040	Interproscan	Coils	-	-
OP902292	DDONNNOJ_00040	Interproscan	Coils	-	-
OP902292	DDONNNOJ_00040	Interproscan	Coils	-	-
OP902292	DDONNNOJ_00040	Interproscan	Coils	-	-
OP902292	DDONNNOJ_00040	Interproscan	Coils	-	-
OP902292	DDONNNOJ_00040	eggnogmapper	COG	-	peptidoglycan catabolic process
OP902292	DDONNNOJ_00041	Interproscan	Pfam	IPR006431	Bacteriophage tail tape measure, C-terminal
OP902292	DDONNNOJ_00041	Interproscan	TIGRFAM	IPR006431	Bacteriophage tail tape measure, C-terminal
OP902292	DDONNNOJ_00041	eggnogmapper	COG	-	peptidoglycan catabolic process
OP902292	DDONNNOJ_00043	Interproscan	Pfam	IPR010265	Bacteriophage lambda, Tail tip protein M
OP902292	DDONNNOJ_00043	eggnogmapper	COG	GO:0005575,GO:0018995,GO:0019012,GO:0030430,GO:0033643,GO:0033646,GO:0043656,GO:0043657,GO:0044215,GO:0044216,GO:0044217	Phage minor tail protein
OP902292	DDONNNOJ_00044	Interproscan	TIGRFAM	IPR006487	Bacteriophage lambda, Tail tip protein L
OP902292	DDONNNOJ_00044	Interproscan	Pfam	IPR006487	Bacteriophage lambda, Tail tip protein L
OP902292	DDONNNOJ_00044	eggnogmapper	COG	GO:0003674,GO:0005488,GO:0048037,GO:0051536,GO:0051539,GO:0051540	Phage minor tail protein L
OP902292	DDONNNOJ_00045	Interproscan	CDD	-	-
OP902292	DDONNNOJ_00045	Interproscan	SUPERFAMILY	-	-
OP902292	DDONNNOJ_00045	Interproscan	Gene3D	-	-
OP902292	DDONNNOJ_00045	Interproscan	PANTHER	-	-
OP902292	DDONNNOJ_00045	Interproscan	Pfam	IPR028090	JAB domain, prokaryotic
OP902292	DDONNNOJ_00045	eggnogmapper	COG	GO:0005575,GO:0018995,GO:0030430,GO:0033643,GO:0033646,GO:0043656,GO:0043657,GO:0044215,GO:0044216,GO:0044217	peptidoglycan catabolic process
OP902292	DDONNNOJ_00046	Interproscan	Gene3D	-	-
OP902292	DDONNNOJ_00046	Interproscan	SUPERFAMILY	IPR038765	Papain-like cysteine peptidase superfamily
OP902292	DDONNNOJ_00046	Interproscan	Pfam	IPR000064	Endopeptidase, NLPC/P60 domain
OP902292	DDONNNOJ_00046	eggnogmapper	COG	GO:0005575,GO:0018995,GO:0030430,GO:0033643,GO:0033646,GO:0043656,GO:0043657,GO:0044215,GO:0044216,GO:0044217	peptidoglycan catabolic process
OP902292	DDONNNOJ_00047	Interproscan	Pfam	IPR010654	Bacteriophage lambda tail assembly I
OP902292	DDONNNOJ_00047	eggnogmapper	COG	GO:0005575,GO:0018995,GO:0030430,GO:0033643,GO:0033646,GO:0043656,GO:0043657,GO:0044215,GO:0044216,GO:0044217	virus tail assembly
OP902292	DDONNNOJ_00048	Interproscan	MobiDBLite	-	-
OP902292	DDONNNOJ_00048	Interproscan	PANTHER	-	-
OP902292	DDONNNOJ_00048	eggnogmapper	COG	GO:0005575,GO:0008150,GO:0016032,GO:0018995,GO:0019012,GO:0019058,GO:0019062,GO:0022610,GO:0030430,GO:0033643,GO:0033646,GO:0043656,GO:0043657,GO:0044215,GO:0044216,GO:0044217,GO:0044403,GO:0044406,GO:0044419,GO:0044650,GO:0051704	Putative phage tail protein
OP902292	DDONNNOJ_00049	Interproscan	Pfam	IPR015406	Domain of unknown function DUF1983
OP902292	DDONNNOJ_00049	Interproscan	SUPERFAMILY	IPR036116	Fibronectin type III superfamily
OP902292	DDONNNOJ_00049	Interproscan	Pfam	IPR021034	Domain of unknown function DUF3672
OP902292	DDONNNOJ_00049	Interproscan	Pfam	IPR032876	Tip attachment protein J
OP902292	DDONNNOJ_00049	Interproscan	PANTHER	-	-
OP902292	DDONNNOJ_00049	Interproscan	CDD	IPR003961	Fibronectin type III
OP902292	DDONNNOJ_00049	Interproscan	Gene3D	IPR013783	Immunoglobulin-like fold
OP902292	DDONNNOJ_00049	Interproscan	Gene3D	IPR027417	P-loop containing nucleoside triphosphate hydrolase
OP902292	DDONNNOJ_00049	eggnogmapper	COG	GO:0005575,GO:0008150,GO:0016032,GO:0018995,GO:0019012,GO:0019058,GO:0019062,GO:0022610,GO:0030430,GO:0033643,GO:0033646,GO:0043656,GO:0043657,GO:0044215,GO:0044216,GO:0044217,GO:0044403,GO:0044406,GO:0044419,GO:0044650,GO:0051704	Putative phage tail protein
OP902292	DDONNNOJ_00050	Interproscan	Pfam	IPR024432	Putative exodeoxyribonuclease 8, PDDEXK-like domain
OP902292	DDONNNOJ_00050	Interproscan	Gene3D	IPR011604	PD-(D/E)XK endonuclease-like domain superfamily
OP902292	DDONNNOJ_00050	eggnogmapper	COG	-	PDDEXK-like domain of unknown function (DUF3799)
OP902292	DDONNNOJ_00051	eggnogmapper	COG	-	-
OP902292	DDONNNOJ_00052	Interproscan	Pfam	IPR007499	Essential recombination function protein
OP902292	DDONNNOJ_00052	eggnogmapper	COG	-	ERF superfamily
OP902292	DDONNNOJ_00053	Interproscan	MobiDBLite	-	-
OP902292	DDONNNOJ_00053	Interproscan	MobiDBLite	-	-
OP902292	DDONNNOJ_00053	eggnogmapper	COG	-	ERF superfamily
OP902292	DDONNNOJ_00054	Interproscan	MobiDBLite	-	-
OP902292	DDONNNOJ_00054	Interproscan	SUPERFAMILY	IPR012340	Nucleic acid-binding, OB-fold
OP902292	DDONNNOJ_00054	Interproscan	MobiDBLite	-	-
OP902292	DDONNNOJ_00054	eggnogmapper	COG	-	-
OP902292	DDONNNOJ_00055	Interproscan	Coils	-	-
OP902292	DDONNNOJ_00055	Interproscan	ProSiteProfiles	IPR030392	Intramolecular chaperone auto-processing domain
OP902292	DDONNNOJ_00055	Interproscan	Gene3D	-	-
OP902292	DDONNNOJ_00056	eggnogmapper	COG	-	peptidoglycan catabolic process
OP902292	DDONNNOJ_00057	Interproscan	Coils	-	-
OP902292	DDONNNOJ_00057	eggnogmapper	COG	-	peptidoglycan catabolic process
OP902292	DDONNNOJ_00058	Interproscan	Pfam	IPR013237	Bacteriophage T7, Gp4, DNA primase/helicase, N-terminal
OP902292	DDONNNOJ_00058	Interproscan	SUPERFAMILY	-	-
OP902292	DDONNNOJ_00058	Interproscan	SMART	IPR013237	Bacteriophage T7, Gp4, DNA primase/helicase, N-terminal
OP902292	DDONNNOJ_00058	eggnogmapper	COG	-	Zinc-binding domain of primase-helicase
OP902292	DDONNNOJ_00059	Interproscan	Gene3D	IPR010982	Lambda repressor-like, DNA-binding domain superfamily
OP902292	DDONNNOJ_00059	Interproscan	MobiDBLite	-	-
OP902292	DDONNNOJ_00059	Interproscan	Coils	-	-
OP902292	DDONNNOJ_00059	Interproscan	MobiDBLite	-	-
OP902292	DDONNNOJ_00059	eggnogmapper	COG	-	-
OP902292	DDONNNOJ_00060	Interproscan	PANTHER	-	-
OP902292	DDONNNOJ_00060	Interproscan	Coils	-	-
OP902292	DDONNNOJ_00060	Interproscan	Gene3D	IPR027417	P-loop containing nucleoside triphosphate hydrolase
OP902292	DDONNNOJ_00060	Interproscan	SUPERFAMILY	IPR027417	P-loop containing nucleoside triphosphate hydrolase
OP902292	DDONNNOJ_00060	Interproscan	Gene3D	IPR027417	P-loop containing nucleoside triphosphate hydrolase
OP902292	DDONNNOJ_00060	Interproscan	SMART	IPR014001	Helicase superfamily 1/2, ATP-binding domain
OP902292	DDONNNOJ_00060	Interproscan	Pfam	IPR001650	Helicase, C-terminal
OP902292	DDONNNOJ_00060	Interproscan	Pfam	IPR006935	Helicase/UvrB, N-terminal
OP902292	DDONNNOJ_00060	eggnogmapper	COG	-	helicase activity
OP902292	DDONNNOJ_00061	eggnogmapper	COG	-	hydrolase activity, acting on ester bonds
OP902292	DDONNNOJ_00062	Interproscan	Gene3D	IPR011856	tRNA endonuclease-like domain superfamily
OP902292	DDONNNOJ_00062	Interproscan	Pfam	IPR014883	VRR-NUC domain
OP902292	DDONNNOJ_00062	eggnogmapper	COG	-	hydrolase activity, acting on ester bonds
OP902292	DDONNNOJ_00063	eggnogmapper	COG	-	-
OP902292	DDONNNOJ_00064	Interproscan	Pfam	IPR008593	DNA N-6-adenine-methyltransferase
OP902292	DDONNNOJ_00064	Interproscan	TIGRFAM	IPR008593	DNA N-6-adenine-methyltransferase
OP902292	DDONNNOJ_00064	eggnogmapper	COG	-	DNA N-6-adenine-methyltransferase (Dam)
OP902292	DDONNNOJ_00067	eggnogmapper	COG	-	-
OP902292	DDONNNOJ_00068	Interproscan	SUPERFAMILY	IPR029052	Metallo-dependent phosphatase-like
OP902292	DDONNNOJ_00068	Interproscan	Gene3D	IPR029052	Metallo-dependent phosphatase-like
OP902292	DDONNNOJ_00068	eggnogmapper	COG	-	hydrolase activity
OP902292	DDONNNOJ_00069	eggnogmapper	COG	-	-
OP902292	DDONNNOJ_00070	Interproscan	Hamap	IPR034690	Endolysin T4 type
OP902292	DDONNNOJ_00070	Interproscan	Pfam	IPR002196	Glycoside hydrolase, family 24
OP902292	DDONNNOJ_00070	Interproscan	PANTHER	-	-
OP902292	DDONNNOJ_00070	Interproscan	CDD	-	-
OP902292	DDONNNOJ_00070	Interproscan	SUPERFAMILY	IPR023346	Lysozyme-like domain superfamily
OP902292	DDONNNOJ_00070	Interproscan	Gene3D	IPR023347	Lysozyme domain superfamily
OP902292	DDONNNOJ_00070	eggnogmapper	COG	GO:0001906,GO:0001907,GO:0003674,GO:0003796,GO:0003824,GO:0004553,GO:0008150,GO:0008933,GO:0016032,GO:0016740,GO:0016757,GO:0016787,GO:0016798,GO:0019048,GO:0019058,GO:0019076,GO:0031640,GO:0035821,GO:0035890,GO:0035891,GO:0039633,GO:0040011,GO:0044003,GO:0044004,GO:0044364,GO:0044403,GO:0044419,GO:0044659,GO:0044661,GO:0051701,GO:0051704,GO:0051817,GO:0051818,GO:0051883,GO:0052126,GO:0052192,GO:…	Phage lysozyme
OP902292	DDONNNOJ_00071	Interproscan	ProSiteProfiles	-	-
OP902292	DDONNNOJ_00071	eggnogmapper	COG	GO:0001906,GO:0001907,GO:0005575,GO:0008150,GO:0016032,GO:0018995,GO:0019048,GO:0019058,GO:0019076,GO:0020002,GO:0031640,GO:0033643,GO:0033644,GO:0035821,GO:0035890,GO:0035891,GO:0039633,GO:0040011,GO:0043657,GO:0044003,GO:0044004,GO:0044215,GO:0044216,GO:0044217,GO:0044218,GO:0044279,GO:0044364,GO:0044403,GO:0044419,GO:0044659,GO:0044661,GO:0051701,GO:0051704,GO:0051817,GO:0051818,GO:0051883,GO:…	-
OP902292	DDONNNOJ_00073	Interproscan	Pfam	IPR025048	Protein of unknown function DUF3987)
OP902292	DDONNNOJ_00073	eggnogmapper	COG	-	DNA primase activity
OP902292	DDONNNOJ_00074	Interproscan	Coils	-	-
OP902292	DDONNNOJ_00074	Interproscan	Coils	-	-
OP902292	DDONNNOJ_00074	Interproscan	Pfam	IPR025048	Protein of unknown function DUF3987)
OP902292	DDONNNOJ_00074	eggnogmapper	COG	-	DNA primase activity
OP902292	DDONNNOJ_00076	eggnogmapper	COG	-	-
OP902292	DDONNNOJ_00077	Interproscan	Gene3D	IPR029063	S-adenosyl-L-methionine-dependent methyltransferase superfamily
OP902292	DDONNNOJ_00077	Interproscan	SUPERFAMILY	IPR029063	S-adenosyl-L-methionine-dependent methyltransferase superfamily
OP902292	DDONNNOJ_00077	eggnogmapper	COG	-	methyltransferase activity
OP902292	DDONNNOJ_00078	eggnogmapper	COG	-	-
OP902292	DDONNNOJ_00079	eggnogmapper	COG	-	-
OP902292	DDONNNOJ_00081	eggnogmapper	COG	-	-
OP902292	DDONNNOJ_00083	eggnogmapper	COG	-	-
OP902292	DDONNNOJ_00085	eggnogmapper	COG	-	-
OP902292	DDONNNOJ_00089	eggnogmapper	COG	-	-
OP902292	DDONNNOJ_00090	eggnogmapper	COG	-	-
OP902292	DDONNNOJ_00092	eggnogmapper	COG	-	-

## Sheet: Citrobacter phage BSwM KMM4
Phage	Gene	Tool	Database	Hit	Annotation
OP902293	EAMBIBNC_00085	Interproscan	SUPERFAMILY	IPR036926	Thymidylate synthase/dCMP hydroxymethylase superfamily
OP902293	EAMBIBNC_00085	Interproscan	Gene3D	IPR036926	Thymidylate synthase/dCMP hydroxymethylase superfamily
OP902293	EAMBIBNC_00085	Interproscan	PANTHER	IPR045097	Thymidylate synthase/dCMP hydroxymethylase
OP902293	EAMBIBNC_00085	Interproscan	Pfam	IPR023451	Thymidylate synthase/dCMP hydroxymethylase domain
OP902293	EAMBIBNC_00150	Interproscan	Coils	-	-
OP902293	EAMBIBNC_00053	Interproscan	Pfam	IPR021130	Phosphoribosyl-ATP pyrophosphohydrolase-like
OP902293	EAMBIBNC_00053	Interproscan	Gene3D	IPR023292	NTP pyrophosphohydrolase-like domain superfamily
OP902293	EAMBIBNC_00053	Interproscan	SUPERFAMILY	-	-
OP902293	EAMBIBNC_00045	Interproscan	ProSitePatterns	IPR019777	Formate C-acetyltransferase glycine radical, conserved site
OP902293	EAMBIBNC_00045	Interproscan	Pfam	IPR012833	Ribonucleoside-triphosphate reductase, anaerobic
OP902293	EAMBIBNC_00045	Interproscan	Gene3D	-	-
OP902293	EAMBIBNC_00045	Interproscan	SUPERFAMILY	-	-
OP902293	EAMBIBNC_00045	Interproscan	PANTHER	-	-
OP902293	EAMBIBNC_00152	Interproscan	SUPERFAMILY	IPR023346	Lysozyme-like domain superfamily
OP902293	EAMBIBNC_00152	Interproscan	Hamap	IPR034690	Endolysin T4 type
OP902293	EAMBIBNC_00152	Interproscan	CDD	IPR033907	Endolysin/autolysin
OP902293	EAMBIBNC_00152	Interproscan	Pfam	IPR002196	Glycoside hydrolase, family 24
OP902293	EAMBIBNC_00152	Interproscan	Gene3D	IPR023347	Lysozyme domain superfamily
OP902293	EAMBIBNC_00152	Interproscan	PANTHER	-	-
OP902293	EAMBIBNC_00158	Interproscan	Coils	-	-
OP902293	EAMBIBNC_00018	Interproscan	Coils	-	-
OP902293	EAMBIBNC_00018	Interproscan	PANTHER	-	-
OP902293	EAMBIBNC_00018	Interproscan	Gene3D	IPR043472	Macro domain-like
OP902293	EAMBIBNC_00018	Interproscan	SUPERFAMILY	IPR043472	Macro domain-like
OP902293	EAMBIBNC_00018	Interproscan	SMART	IPR002589	Macro domain
OP902293	EAMBIBNC_00018	Interproscan	Pfam	IPR002589	Macro domain
OP902293	EAMBIBNC_00018	Interproscan	ProSiteProfiles	IPR002589	Macro domain
OP902293	EAMBIBNC_00111	Interproscan	SUPERFAMILY	IPR029045	ClpP/crotonase-like domain superfamily
OP902293	EAMBIBNC_00111	Interproscan	Gene3D	-	-
OP902293	EAMBIBNC_00094	Interproscan	Pfam	IPR006949	Baseplate protein J-like
OP902293	EAMBIBNC_00151	Interproscan	Pfam	IPR013098	Immunoglobulin I-set
OP902293	EAMBIBNC_00151	Interproscan	SUPERFAMILY	IPR036179	Immunoglobulin-like domain superfamily
OP902293	EAMBIBNC_00151	Interproscan	Gene3D	IPR013783	Immunoglobulin-like fold
OP902293	EAMBIBNC_00151	Interproscan	Gene3D	IPR013783	Immunoglobulin-like fold
OP902293	EAMBIBNC_00151	Interproscan	SMART	IPR003599	Immunoglobulin subtype
OP902293	EAMBIBNC_00151	Interproscan	SMART	IPR003599	Immunoglobulin subtype
OP902293	EAMBIBNC_00151	Interproscan	ProSiteProfiles	IPR007110	Immunoglobulin-like domain
OP902293	EAMBIBNC_00151	Interproscan	ProSiteProfiles	IPR007110	Immunoglobulin-like domain
OP902293	EAMBIBNC_00151	Interproscan	SUPERFAMILY	IPR036179	Immunoglobulin-like domain superfamily
OP902293	EAMBIBNC_00151	Interproscan	PANTHER	-	-
OP902293	EAMBIBNC_00151	Interproscan	Pfam	-	-
OP902293	EAMBIBNC_00084	Interproscan	Gene3D	IPR024072	Dihydrofolate reductase-like domain superfamily
OP902293	EAMBIBNC_00084	Interproscan	Pfam	IPR001796	Dihydrofolate reductase domain
OP902293	EAMBIBNC_00084	Interproscan	CDD	IPR001796	Dihydrofolate reductase domain
OP902293	EAMBIBNC_00084	Interproscan	PRINTS	-	-
OP902293	EAMBIBNC_00084	Interproscan	PRINTS	-	-
OP902293	EAMBIBNC_00084	Interproscan	PRINTS	-	-
OP902293	EAMBIBNC_00084	Interproscan	PRINTS	-	-
OP902293	EAMBIBNC_00084	Interproscan	ProSiteProfiles	IPR001796	Dihydrofolate reductase domain
OP902293	EAMBIBNC_00084	Interproscan	SUPERFAMILY	IPR024072	Dihydrofolate reductase-like domain superfamily
OP902293	EAMBIBNC_00084	Interproscan	PANTHER	IPR012259	Dihydrofolate reductase
OP902293	EAMBIBNC_00103	Interproscan	Pfam	IPR021808	Protein of unknown function DUF3383
OP902293	EAMBIBNC_00116	Interproscan	Pfam	-	-
OP902293	EAMBIBNC_00116	Interproscan	Gene3D	IPR027417	P-loop containing nucleoside triphosphate hydrolase
OP902293	EAMBIBNC_00086	Interproscan	Pfam	IPR023451	Thymidylate synthase/dCMP hydroxymethylase domain
OP902293	EAMBIBNC_00086	Interproscan	Gene3D	IPR036926	Thymidylate synthase/dCMP hydroxymethylase superfamily
OP902293	EAMBIBNC_00086	Interproscan	SUPERFAMILY	IPR036926	Thymidylate synthase/dCMP hydroxymethylase superfamily
OP902293	EAMBIBNC_00086	Interproscan	TIGRFAM	IPR000398	Thymidylate synthase
OP902293	EAMBIBNC_00086	Interproscan	CDD	IPR023451	Thymidylate synthase/dCMP hydroxymethylase domain
OP902293	EAMBIBNC_00086	Interproscan	PRINTS	IPR000398	Thymidylate synthase
OP902293	EAMBIBNC_00086	Interproscan	PRINTS	IPR000398	Thymidylate synthase
OP902293	EAMBIBNC_00086	Interproscan	PRINTS	IPR000398	Thymidylate synthase
OP902293	EAMBIBNC_00086	Interproscan	PANTHER	IPR045097	Thymidylate synthase/dCMP hydroxymethylase
OP902293	EAMBIBNC_00090	Interproscan	Pfam	IPR022246	Bacteriophage T7, Gp17, C-terminal
OP902293	EAMBIBNC_00090	Interproscan	Pfam	IPR022246	Bacteriophage T7, Gp17, C-terminal
OP902293	EAMBIBNC_00090	Interproscan	Pfam	IPR022246	Bacteriophage T7, Gp17, C-terminal
OP902293	EAMBIBNC_00090	Interproscan	Gene3D	-	-
OP902293	EAMBIBNC_00090	Interproscan	Gene3D	-	-
OP902293	EAMBIBNC_00090	Interproscan	Gene3D	-	-
OP902293	EAMBIBNC_00076	Interproscan	Gene3D	-	-
OP902293	EAMBIBNC_00076	Interproscan	Pfam	IPR012310	DNA ligase, ATP-dependent, central
OP902293	EAMBIBNC_00076	Interproscan	Gene3D	IPR012340	Nucleic acid-binding, OB-fold
OP902293	EAMBIBNC_00076	Interproscan	Gene3D	-	-
OP902293	EAMBIBNC_00076	Interproscan	PANTHER	-	-
OP902293	EAMBIBNC_00076	Interproscan	SUPERFAMILY	-	-
OP902293	EAMBIBNC_00076	Interproscan	ProSitePatterns	IPR016059	DNA ligase, ATP-dependent, conserved site
OP902293	EAMBIBNC_00076	Interproscan	SUPERFAMILY	IPR012340	Nucleic acid-binding, OB-fold
OP902293	EAMBIBNC_00108	Interproscan	Pfam	IPR005564	Major capsid protein GpE
OP902293	EAMBIBNC_00114	Interproscan	MobiDBLite	-	-
OP902293	EAMBIBNC_00114	Interproscan	MobiDBLite	-	-
OP902293	EAMBIBNC_00060	Interproscan	MobiDBLite	-	-
OP902293	EAMBIBNC_00066	Interproscan	Coils	-	-
OP902293	EAMBIBNC_00058	Interproscan	MobiDBLite	-	-
OP902293	EAMBIBNC_00058	Interproscan	MobiDBLite	-	-
OP902293	EAMBIBNC_00051	Interproscan	PRINTS	IPR000788	Ribonucleotide reductase large subunit, C-terminal
OP902293	EAMBIBNC_00051	Interproscan	PRINTS	IPR000788	Ribonucleotide reductase large subunit, C-terminal
OP902293	EAMBIBNC_00051	Interproscan	PRINTS	IPR000788	Ribonucleotide reductase large subunit, C-terminal
OP902293	EAMBIBNC_00051	Interproscan	PRINTS	IPR000788	Ribonucleotide reductase large subunit, C-terminal
OP902293	EAMBIBNC_00051	Interproscan	PRINTS	IPR000788	Ribonucleotide reductase large subunit, C-terminal
OP902293	EAMBIBNC_00051	Interproscan	Pfam	IPR005144	ATP-cone domain
OP902293	EAMBIBNC_00051	Interproscan	Pfam	IPR013509	Ribonucleotide reductase large subunit, N-terminal
OP902293	EAMBIBNC_00051	Interproscan	SUPERFAMILY	IPR008926	Ribonucleotide reductase R1 subunit, N-terminal
OP902293	EAMBIBNC_00051	Interproscan	SUPERFAMILY	-	-
OP902293	EAMBIBNC_00051	Interproscan	Gene3D	-	-
OP902293	EAMBIBNC_00051	Interproscan	Pfam	IPR000788	Ribonucleotide reductase large subunit, C-terminal
OP902293	EAMBIBNC_00051	Interproscan	PANTHER	IPR039718	Ribonucleoside-diphosphate reductase large subunit
OP902293	EAMBIBNC_00051	Interproscan	ProSiteProfiles	IPR005144	ATP-cone domain
OP902293	EAMBIBNC_00051	Interproscan	TIGRFAM	IPR013346	Ribonucleotide reductase, class I, alpha subunit, C-terminal
OP902293	EAMBIBNC_00037	Interproscan	Coils	-	-
OP902293	EAMBIBNC_00096	Interproscan	Gene3D	IPR037026	Vgr protein, OB-fold domain superfamily
OP902293	EAMBIBNC_00096	Interproscan	Pfam	IPR041599	Phage protein Gp138 N-terminal domain
OP902293	EAMBIBNC_00049	Interproscan	Gene3D	IPR012348	Ribonucleotide reductase-like
OP902293	EAMBIBNC_00049	Interproscan	SUPERFAMILY	IPR009078	Ferritin-like superfamily
OP902293	EAMBIBNC_00049	Interproscan	Coils	-	-
OP902293	EAMBIBNC_00049	Interproscan	CDD	IPR033909	Ribonucleotide reductase small subunit
OP902293	EAMBIBNC_00049	Interproscan	PANTHER	IPR000358	Ribonucleotide reductase small subunit family
OP902293	EAMBIBNC_00049	Interproscan	Pfam	IPR000358	Ribonucleotide reductase small subunit family
OP902293	EAMBIBNC_00079	Interproscan	Pfam	IPR039554	HigA2-like, helix-turn-helix domain
OP902293	EAMBIBNC_00079	Interproscan	Gene3D	IPR010982	Lambda repressor-like, DNA-binding domain superfamily
OP902293	EAMBIBNC_00079	Interproscan	ProSiteProfiles	IPR001387	Cro/C1-type helix-turn-helix domain
OP902293	EAMBIBNC_00079	Interproscan	SMART	IPR001387	Cro/C1-type helix-turn-helix domain
OP902293	EAMBIBNC_00079	Interproscan	SUPERFAMILY	IPR010982	Lambda repressor-like, DNA-binding domain superfamily
OP902293	EAMBIBNC_00079	Interproscan	CDD	IPR001387	Cro/C1-type helix-turn-helix domain
OP902293	EAMBIBNC_00061	Interproscan	Gene3D	-	-
OP902293	EAMBIBNC_00061	Interproscan	Gene3D	-	-
OP902293	EAMBIBNC_00061	Interproscan	SUPERFAMILY	-	-
OP902293	EAMBIBNC_00061	Interproscan	Pfam	-	-
OP902293	EAMBIBNC_00061	Interproscan	SUPERFAMILY	IPR027417	P-loop containing nucleoside triphosphate hydrolase
OP902293	EAMBIBNC_00061	Interproscan	Pfam	IPR007694	DNA helicase, DnaB-like, C-terminal
OP902293	EAMBIBNC_00061	Interproscan	PANTHER	IPR027032	Twinkle-like protein
OP902293	EAMBIBNC_00061	Interproscan	CDD	-	-
OP902293	EAMBIBNC_00061	Interproscan	ProSiteProfiles	IPR007694	DNA helicase, DnaB-like, C-terminal
OP902293	EAMBIBNC_00061	Interproscan	Gene3D	IPR027417	P-loop containing nucleoside triphosphate hydrolase
OP902293	EAMBIBNC_00034	Interproscan	SUPERFAMILY	IPR029057	Phosphoribosyltransferase-like
OP902293	EAMBIBNC_00034	Interproscan	Gene3D	IPR029057	Phosphoribosyltransferase-like
OP902293	EAMBIBNC_00040	Interproscan	PANTHER	IPR034457	Organic radical-activating enzymes
OP902293	EAMBIBNC_00040	Interproscan	SUPERFAMILY	-	-
OP902293	EAMBIBNC_00040	Interproscan	Pfam	-	-
OP902293	EAMBIBNC_00040	Interproscan	SFLD	-	-
OP902293	EAMBIBNC_00040	Interproscan	Gene3D	IPR013785	Aldolase-type TIM barrel
OP902293	EAMBIBNC_00040	Interproscan	TIGRFAM	IPR012837	Ribonucleoside-triphosphate reductase activating, anaerobic
OP902293	EAMBIBNC_00040	Interproscan	ProSitePatterns	IPR001989	Radical-activating enzyme, conserved site
OP902293	EAMBIBNC_00040	Interproscan	SFLD	IPR012837	Ribonucleoside-triphosphate reductase activating, anaerobic
OP902293	EAMBIBNC_00029	Interproscan	Pfam	-	-
OP902293	EAMBIBNC_00029	Interproscan	Gene3D	IPR036890	Histidine kinase/HSP90-like ATPase superfamily
OP902293	EAMBIBNC_00029	Interproscan	SUPERFAMILY	IPR036890	Histidine kinase/HSP90-like ATPase superfamily
OP902293	EAMBIBNC_00024	Interproscan	ProSiteProfiles	-	-
OP902293	EAMBIBNC_00067	Interproscan	SUPERFAMILY	IPR012337	Ribonuclease H-like superfamily
OP902293	EAMBIBNC_00067	Interproscan	Gene3D	IPR036397	Ribonuclease H superfamily
OP902293	EAMBIBNC_00067	Interproscan	SUPERFAMILY	IPR043502	DNA/RNA polymerase superfamily
OP902293	EAMBIBNC_00032	Interproscan	PANTHER	IPR016471	Nicotinamide phosphoribosyl transferase
OP902293	EAMBIBNC_00032	Interproscan	Pfam	IPR041525	Nicotinate/nicotinamide phosphoribosyltransferase
OP902293	EAMBIBNC_00032	Interproscan	Pfam	IPR041525	Nicotinate/nicotinamide phosphoribosyltransferase
OP902293	EAMBIBNC_00032	Interproscan	Pfam	IPR041525	Nicotinate/nicotinamide phosphoribosyltransferase
OP902293	EAMBIBNC_00032	Interproscan	SUPERFAMILY	IPR036068	Nicotinate phosphoribosyltransferase-like, C-terminal
OP902293	EAMBIBNC_00032	Interproscan	Pfam	IPR041529	Nicotinamide phosphoribosyltransferase, N-terminal domain
OP902293	EAMBIBNC_00032	Interproscan	Gene3D	IPR013785	Aldolase-type TIM barrel
OP902293	EAMBIBNC_00145	Interproscan	Gene3D	IPR036465	von Willebrand factor A-like domain superfamily
OP902293	EAMBIBNC_00145	Interproscan	SUPERFAMILY	IPR036465	von Willebrand factor A-like domain superfamily
OP902293	EAMBIBNC_00145	Interproscan	Pfam	IPR011205	Uncharacterised conserved protein UCP015417, vWA
OP902293	EAMBIBNC_00145	Interproscan	PANTHER	IPR011205	Uncharacterised conserved protein UCP015417, vWA
OP902293	EAMBIBNC_00033	Interproscan	PANTHER	IPR005946	Ribose-phosphate pyrophosphokinase
OP902293	EAMBIBNC_00033	Interproscan	CDD	IPR000836	Phosphoribosyltransferase domain
OP902293	EAMBIBNC_00033	Interproscan	Gene3D	IPR029057	Phosphoribosyltransferase-like
OP902293	EAMBIBNC_00033	Interproscan	SUPERFAMILY	IPR029057	Phosphoribosyltransferase-like
OP902293	EAMBIBNC_00033	Interproscan	Pfam	IPR005946	Ribose-phosphate pyrophosphokinase
OP902293	EAMBIBNC_00072	Interproscan	ProSiteProfiles	-	-
OP902293	EAMBIBNC_00099	Interproscan	Coils	-	-
OP902293	EAMBIBNC_00099	Interproscan	TIGRFAM	IPR013491	Tape measure protein N-terminal
OP902293	EAMBIBNC_00099	Interproscan	Pfam	IPR013491	Tape measure protein N-terminal
OP902293	EAMBIBNC_00099	Interproscan	MobiDBLite	-	-
OP902293	EAMBIBNC_00026	Interproscan	Gene3D	IPR023214	HAD superfamily
OP902293	EAMBIBNC_00046	Interproscan	Pfam	IPR012833	Ribonucleoside-triphosphate reductase, anaerobic
OP902293	EAMBIBNC_00046	Interproscan	Pfam	IPR005144	ATP-cone domain
OP902293	EAMBIBNC_00046	Interproscan	SUPERFAMILY	-	-
OP902293	EAMBIBNC_00046	Interproscan	PANTHER	-	-
OP902293	EAMBIBNC_00046	Interproscan	Gene3D	-	-
OP902293	EAMBIBNC_00046	Interproscan	ProSiteProfiles	IPR005144	ATP-cone domain
OP902293	EAMBIBNC_00055	Interproscan	Pfam	IPR045566	Putative endonuclease SegE, GIY-YIG domain
OP902293	EAMBIBNC_00055	Interproscan	Gene3D	IPR035901	GIY-YIG endonuclease superfamily
OP902293	EAMBIBNC_00069	Interproscan	Coils	-	-
OP902293	EAMBIBNC_00069	Interproscan	Gene3D	-	-
OP902293	EAMBIBNC_00069	Interproscan	Pfam	IPR001098	DNA-directed DNA polymerase, family A, palm domain
OP902293	EAMBIBNC_00069	Interproscan	SMART	IPR001098	DNA-directed DNA polymerase, family A, palm domain
OP902293	EAMBIBNC_00069	Interproscan	SUPERFAMILY	IPR043502	DNA/RNA polymerase superfamily
OP902293	EAMBIBNC_00063	Interproscan	Gene3D	IPR027417	P-loop containing nucleoside triphosphate hydrolase
OP902293	EAMBIBNC_00054	Interproscan	Coils	-	-
OP902293	EAMBIBNC_00054	Interproscan	Gene3D	-	-
OP902293	EAMBIBNC_00048	Interproscan	Gene3D	-	-
OP902293	EAMBIBNC_00048	Interproscan	Pfam	IPR002109	Glutaredoxin
OP902293	EAMBIBNC_00048	Interproscan	SUPERFAMILY	IPR036249	Thioredoxin-like superfamily
OP902293	EAMBIBNC_00110	Interproscan	MobiDBLite	-	-
OP902293	EAMBIBNC_00110	Interproscan	Gene3D	-	-
OP902293	EAMBIBNC_00110	Interproscan	PANTHER	-	-
OP902293	EAMBIBNC_00110	Interproscan	SUPERFAMILY	IPR029045	ClpP/crotonase-like domain superfamily
OP902293	EAMBIBNC_00110	Interproscan	Coils	-	-
OP902293	EAMBIBNC_00110	Interproscan	Coils	-	-
OP902293	EAMBIBNC_00110	Interproscan	Pfam	IPR002142	Peptidase S49
OP902293	EAMBIBNC_00146	Interproscan	MobiDBLite	-	-
OP902293	EAMBIBNC_00146	Interproscan	MobiDBLite	-	-
OP902293	EAMBIBNC_00146	Interproscan	Pfam	IPR043736	Domain of unknown function DUF5681
OP902293	EAMBIBNC_00027	Interproscan	SUPERFAMILY	IPR023346	Lysozyme-like domain superfamily
OP902293	EAMBIBNC_00115	Interproscan	Pfam	IPR035421	Terminase, large subunit gp17-like, C-terminal
OP902293	EAMBIBNC_00115	Interproscan	TIGRFAM	IPR006517	Archaeophage PsiM2, terminase large subunit
OP902293	EAMBIBNC_00004	eggnogmapper	COG	-	-
OP902293	EAMBIBNC_00007	eggnogmapper	COG	-	-
OP902293	EAMBIBNC_00008	eggnogmapper	COG	-	-
OP902293	EAMBIBNC_00009	eggnogmapper	COG	-	-
OP902293	EAMBIBNC_00010	eggnogmapper	COG	-	-
OP902293	EAMBIBNC_00012	eggnogmapper	COG	-	-
OP902293	EAMBIBNC_00018	eggnogmapper	COG	-	cysteine-type peptidase activity
OP902293	EAMBIBNC_00019	eggnogmapper	COG	-	-
OP902293	EAMBIBNC_00025	eggnogmapper	COG	-	-
OP902293	EAMBIBNC_00026	eggnogmapper	COG	-	kinase activity
OP902293	EAMBIBNC_00027	eggnogmapper	COG	-	lytic transglycosylase activity
OP902293	EAMBIBNC_00028	eggnogmapper	COG	-	-
OP902293	EAMBIBNC_00029	eggnogmapper	COG	-	-
OP902293	EAMBIBNC_00031	eggnogmapper	COG	-	-
OP902293	EAMBIBNC_00032	eggnogmapper	COG	-	nicotinate-nucleotide diphosphorylase (carboxylating) activity
OP902293	EAMBIBNC_00033	eggnogmapper	COG	-	nucleoside metabolic process
OP902293	EAMBIBNC_00034	eggnogmapper	COG	-	nucleoside metabolic process
OP902293	EAMBIBNC_00036	eggnogmapper	COG	-	-
OP902293	EAMBIBNC_00037	eggnogmapper	COG	-	-
OP902293	EAMBIBNC_00040	eggnogmapper	COG	-	4 iron, 4 sulfur cluster binding
OP902293	EAMBIBNC_00041	eggnogmapper	COG	-	-
OP902293	EAMBIBNC_00045	eggnogmapper	COG	-	ribonucleoside-triphosphate reductase activity
OP902293	EAMBIBNC_00046	eggnogmapper	COG	-	ribonucleoside-triphosphate reductase activity
OP902293	EAMBIBNC_00048	eggnogmapper	COG	-	protein disulfide oxidoreductase activity
OP902293	EAMBIBNC_00049	eggnogmapper	COG	-	Ribonucleotide reductase, small chain
OP902293	EAMBIBNC_00050	eggnogmapper	COG	-	-
OP902293	EAMBIBNC_00051	eggnogmapper	COG	-	Ribonucleotide reductase, barrel domain
OP902293	EAMBIBNC_00053	eggnogmapper	COG	-	protein disulfide oxidoreductase activity
OP902293	EAMBIBNC_00055	eggnogmapper	COG	-	-
OP902293	EAMBIBNC_00056	eggnogmapper	COG	-	catalytic activity
OP902293	EAMBIBNC_00057	eggnogmapper	COG	-	catalytic activity
OP902293	EAMBIBNC_00058	eggnogmapper	COG	-	-
OP902293	EAMBIBNC_00061	eggnogmapper	COG	-	DNA helicase activity
OP902293	EAMBIBNC_00063	eggnogmapper	COG	-	kinase activity
OP902293	EAMBIBNC_00064	eggnogmapper	COG	-	kinase activity
OP902293	EAMBIBNC_00066	eggnogmapper	COG	-	-
OP902293	EAMBIBNC_00067	eggnogmapper	COG	-	DNA polymerase family A
OP902293	EAMBIBNC_00069	eggnogmapper	COG	-	DNA polymerase family A
OP902293	EAMBIBNC_00072	eggnogmapper	COG	-	-
OP902293	EAMBIBNC_00076	eggnogmapper	COG	-	DNA ligase (ATP) activity
OP902293	EAMBIBNC_00080	eggnogmapper	COG	-	-
OP902293	EAMBIBNC_00082	eggnogmapper	COG	-	-
OP902293	EAMBIBNC_00084	eggnogmapper	COG	-	dihydrofolate reductase activity
OP902293	EAMBIBNC_00085	eggnogmapper	COG	GO:0003674,GO:0003824,GO:0004799,GO:0008150,GO:0008152,GO:0008168,GO:0016740,GO:0016741,GO:0032259,GO:0042083	Thymidylate synthase
OP902293	EAMBIBNC_00086	eggnogmapper	COG	GO:0003674,GO:0003824,GO:0004799,GO:0008150,GO:0008152,GO:0008168,GO:0016740,GO:0016741,GO:0032259,GO:0042083	Thymidylate synthase
OP902293	EAMBIBNC_00088	eggnogmapper	COG	-	-
OP902293	EAMBIBNC_00089	eggnogmapper	COG	-	-
OP902293	EAMBIBNC_00090	eggnogmapper	COG	-	structural molecule activity
OP902293	EAMBIBNC_00091	eggnogmapper	COG	-	structural molecule activity
OP902293	EAMBIBNC_00092	eggnogmapper	COG	-	-
OP902293	EAMBIBNC_00093	eggnogmapper	COG	-	Protein of unknown function (DUF2612)
OP902293	EAMBIBNC_00094	eggnogmapper	COG	GO:0005575,GO:0019012,GO:0044423,GO:0098015,GO:0098025	Baseplate J-like protein
OP902293	EAMBIBNC_00095	eggnogmapper	COG	-	-
OP902293	EAMBIBNC_00096	eggnogmapper	COG	-	-
OP902293	EAMBIBNC_00097	eggnogmapper	COG	-	-
OP902293	EAMBIBNC_00098	eggnogmapper	COG	-	-
OP902293	EAMBIBNC_00099	eggnogmapper	COG	-	-
OP902293	EAMBIBNC_00101	eggnogmapper	COG	-	-
OP902293	EAMBIBNC_00102	eggnogmapper	COG	-	Protein of unknown function (DUF3277)
OP902293	EAMBIBNC_00103	eggnogmapper	COG	-	Protein of unknown function (DUF3383)
OP902293	EAMBIBNC_00104	eggnogmapper	COG	-	-
OP902293	EAMBIBNC_00105	eggnogmapper	COG	-	-
OP902293	EAMBIBNC_00106	eggnogmapper	COG	-	-
OP902293	EAMBIBNC_00107	eggnogmapper	COG	-	-
OP902293	EAMBIBNC_00108	eggnogmapper	COG	-	Phage major capsid protein E
OP902293	EAMBIBNC_00109	eggnogmapper	COG	-	-
OP902293	EAMBIBNC_00110	eggnogmapper	COG	-	Peptidase family S49
OP902293	EAMBIBNC_00111	eggnogmapper	COG	-	Peptidase family S49
OP902293	EAMBIBNC_00112	eggnogmapper	COG	-	-
OP902293	EAMBIBNC_00113	eggnogmapper	COG	-	-
OP902293	EAMBIBNC_00114	eggnogmapper	COG	-	-
OP902293	EAMBIBNC_00115	eggnogmapper	COG	-	Pfam:Terminase_6C
OP902293	EAMBIBNC_00116	eggnogmapper	COG	-	Pfam:Terminase_6C
OP902293	EAMBIBNC_00121	eggnogmapper	COG	-	-
OP902293	EAMBIBNC_00145	eggnogmapper	COG	-	Domain of unknown function (DUF2828)
OP902293	EAMBIBNC_00146	eggnogmapper	COG	-	-
OP902293	EAMBIBNC_00149	eggnogmapper	COG	-	-
OP902293	EAMBIBNC_00150	eggnogmapper	COG	-	-
OP902293	EAMBIBNC_00151	eggnogmapper	COG	-	Immunoglobulin domain
OP902293	EAMBIBNC_00152	eggnogmapper	COG	-	defense response to bacterium
OP902293	EAMBIBNC_00153	eggnogmapper	COG	-	-
OP902293	EAMBIBNC_00154	eggnogmapper	COG	-	-
OP902293	EAMBIBNC_00155	eggnogmapper	COG	-	-
OP902293	EAMBIBNC_00156	eggnogmapper	COG	-	-
OP902293	EAMBIBNC_00158	eggnogmapper	COG	-	-
OP902293	EAMBIBNC_00162	eggnogmapper	COG	-	-
OP902293	K00526	DRAM-V		RN:R02024	Pyrimidine deoxyribonuleotide biosynthesis, CDP/CTP => dCDP/dCTP,dTDP/dTTP
OP902293	K00560	DRAM-V		RN:R02101	Pyrimidine deoxyribonuleotide biosynthesis, CDP/CTP => dCDP/dCTP,dTDP/dTTP

## Sheet: Staphylococcus phage BSwM KMM1
Phage	Gene	Tool	Database	Hit	Annotation
OP902294	FMLHJGGC_00047	Interproscan	Coils	-	-
OP902294	FMLHJGGC_00047	Interproscan	MobiDBLite	-	-
OP902294	FMLHJGGC_00179	Interproscan	MobiDBLite	-	-
OP902294	FMLHJGGC_00179	Interproscan	MobiDBLite	-	-
OP902294	FMLHJGGC_00169	Interproscan	MobiDBLite	-	-
OP902294	FMLHJGGC_00169	Interproscan	MobiDBLite	-	-
OP902294	FMLHJGGC_00131	Interproscan	SUPERFAMILY	IPR023346	Lysozyme-like domain superfamily
OP902294	FMLHJGGC_00131	Interproscan	Gene3D	-	-
OP902294	FMLHJGGC_00131	Interproscan	Pfam	IPR008258	Transglycosylase SLT domain 1
OP902294	FMLHJGGC_00238	Interproscan	Gene3D	IPR011856	tRNA endonuclease-like domain superfamily
OP902294	FMLHJGGC_00240	Interproscan	Pfam	IPR013509	Ribonucleotide reductase large subunit, N-terminal
OP902294	FMLHJGGC_00240	Interproscan	SUPERFAMILY	IPR008926	Ribonucleotide reductase R1 subunit, N-terminal
OP902294	FMLHJGGC_00240	Interproscan	PANTHER	IPR039718	Ribonucleoside-diphosphate reductase large subunit
OP902294	FMLHJGGC_00240	Interproscan	Gene3D	-	-
OP902294	FMLHJGGC_00240	Interproscan	Pfam	IPR013554	Ribonucleotide reductase N-terminal
OP902294	FMLHJGGC_00119	Interproscan	Gene3D	-	-
OP902294	FMLHJGGC_00248	Interproscan	Gene3D	IPR036895	Uracil-DNA glycosylase-like domain superfamily
OP902294	FMLHJGGC_00248	Interproscan	SUPERFAMILY	IPR043502	DNA/RNA polymerase superfamily
OP902294	FMLHJGGC_00248	Interproscan	Coils	-	-
OP902294	FMLHJGGC_00248	Interproscan	Gene3D	IPR036397	Ribonuclease H superfamily
OP902294	FMLHJGGC_00248	Interproscan	SUPERFAMILY	IPR012337	Ribonuclease H-like superfamily
OP902294	FMLHJGGC_00255	Interproscan	Coils	-	-
OP902294	FMLHJGGC_00213	Interproscan	Gene3D	-	-
OP902294	FMLHJGGC_00210	Interproscan	Pfam	IPR006949	Baseplate protein J-like
OP902294	FMLHJGGC_00143	Interproscan	Coils	-	-
OP902294	FMLHJGGC_00235	Interproscan	Gene3D	IPR036977	DNA Primase, CHC2-type zinc finger
OP902294	FMLHJGGC_00235	Interproscan	SUPERFAMILY	-	-
OP902294	FMLHJGGC_00125	Interproscan	ProSiteProfiles	IPR002156	Ribonuclease H domain
OP902294	FMLHJGGC_00125	Interproscan	Gene3D	IPR036397	Ribonuclease H superfamily
OP902294	FMLHJGGC_00125	Interproscan	Pfam	IPR002156	Ribonuclease H domain
OP902294	FMLHJGGC_00125	Interproscan	SUPERFAMILY	IPR012337	Ribonuclease H-like superfamily
OP902294	FMLHJGGC_00132	Interproscan	MobiDBLite	-	-
OP902294	FMLHJGGC_00132	Interproscan	MobiDBLite	-	-
OP902294	FMLHJGGC_00135	Interproscan	Coils	-	-
OP902294	FMLHJGGC_00224	Interproscan	SUPERFAMILY	IPR036390	Winged helix DNA-binding domain superfamily
OP902294	FMLHJGGC_00224	Interproscan	Coils	-	-
OP902294	FMLHJGGC_00224	Interproscan	Gene3D	IPR036388	Winged helix-like DNA-binding domain superfamily
OP902294	FMLHJGGC_00224	Interproscan	CDD	IPR011991	ArsR-like helix-turn-helix domain
OP902294	FMLHJGGC_00109	Interproscan	SUPERFAMILY	IPR027417	P-loop containing nucleoside triphosphate hydrolase
OP902294	FMLHJGGC_00109	Interproscan	Gene3D	IPR027417	P-loop containing nucleoside triphosphate hydrolase
OP902294	FMLHJGGC_00109	Interproscan	Pfam	IPR011704	ATPase, dynein-related, AAA domain
OP902294	FMLHJGGC_00109	Interproscan	Coils	-	-
OP902294	FMLHJGGC_00109	Interproscan	MobiDBLite	-	-
OP902294	FMLHJGGC_00092	Interproscan	SUPERFAMILY	IPR037238	YbiA-like superfamily
OP902294	FMLHJGGC_00092	Interproscan	Pfam	IPR012816	NADAR
OP902294	FMLHJGGC_00092	Interproscan	TIGRFAM	IPR012816	NADAR
OP902294	FMLHJGGC_00092	Interproscan	CDD	IPR012816	NADAR
OP902294	FMLHJGGC_00092	Interproscan	Gene3D	IPR037238	YbiA-like superfamily
OP902294	FMLHJGGC_00036	Interproscan	CDD	IPR000836	Phosphoribosyltransferase domain
OP902294	FMLHJGGC_00036	Interproscan	Gene3D	IPR029057	Phosphoribosyltransferase-like
OP902294	FMLHJGGC_00036	Interproscan	SUPERFAMILY	IPR029057	Phosphoribosyltransferase-like
OP902294	FMLHJGGC_00036	Interproscan	Gene3D	IPR029057	Phosphoribosyltransferase-like
OP902294	FMLHJGGC_00130	Interproscan	Pfam	IPR001387	Cro/C1-type helix-turn-helix domain
OP902294	FMLHJGGC_00130	Interproscan	ProSiteProfiles	IPR001387	Cro/C1-type helix-turn-helix domain
OP902294	FMLHJGGC_00130	Interproscan	SMART	IPR001387	Cro/C1-type helix-turn-helix domain
OP902294	FMLHJGGC_00130	Interproscan	CDD	IPR001387	Cro/C1-type helix-turn-helix domain
OP902294	FMLHJGGC_00130	Interproscan	Gene3D	IPR010982	Lambda repressor-like, DNA-binding domain superfamily
OP902294	FMLHJGGC_00130	Interproscan	SUPERFAMILY	IPR010982	Lambda repressor-like, DNA-binding domain superfamily
OP902294	FMLHJGGC_00025	Interproscan	Coils	-	-
OP902294	FMLHJGGC_00217	Interproscan	Coils	-	-
OP902294	FMLHJGGC_00243	Interproscan	Pfam	IPR000358	Ribonucleotide reductase small subunit family
OP902294	FMLHJGGC_00243	Interproscan	SUPERFAMILY	IPR009078	Ferritin-like superfamily
OP902294	FMLHJGGC_00243	Interproscan	Gene3D	IPR012348	Ribonucleotide reductase-like
OP902294	FMLHJGGC_00257	Interproscan	MobiDBLite	-	-
OP902294	FMLHJGGC_00081	Interproscan	Coils	-	-
OP902294	FMLHJGGC_00258	Interproscan	Pfam	IPR003343	Bacterial Ig-like domain, group 2
OP902294	FMLHJGGC_00258	Interproscan	SUPERFAMILY	IPR008964	Invasin/intimin cell-adhesion fragments
OP902294	FMLHJGGC_00258	Interproscan	Gene3D	-	-
OP902294	FMLHJGGC_00258	Interproscan	SMART	IPR003343	Bacterial Ig-like domain, group 2
OP902294	FMLHJGGC_00258	Interproscan	MobiDBLite	-	-
OP902294	FMLHJGGC_00117	Interproscan	Pfam	IPR018392	LysM domain
OP902294	FMLHJGGC_00117	Interproscan	Gene3D	IPR036779	LysM domain superfamily
OP902294	FMLHJGGC_00117	Interproscan	SUPERFAMILY	IPR036779	LysM domain superfamily
OP902294	FMLHJGGC_00117	Interproscan	ProSiteProfiles	IPR018392	LysM domain
OP902294	FMLHJGGC_00117	Interproscan	SMART	IPR018392	LysM domain
OP902294	FMLHJGGC_00117	Interproscan	CDD	IPR018392	LysM domain
OP902294	FMLHJGGC_00196	Interproscan	ProSiteProfiles	IPR000064	Endopeptidase, NLPC/P60 domain
OP902294	FMLHJGGC_00196	Interproscan	SUPERFAMILY	IPR038765	Papain-like cysteine peptidase superfamily
OP902294	FMLHJGGC_00196	Interproscan	Gene3D	-	-
OP902294	FMLHJGGC_00147	Interproscan	MobiDBLite	-	-
OP902294	FMLHJGGC_00147	Interproscan	Coils	-	-
OP902294	FMLHJGGC_00232	Interproscan	CDD	-	-
OP902294	FMLHJGGC_00232	Interproscan	PANTHER	-	-
OP902294	FMLHJGGC_00232	Interproscan	Gene3D	IPR027417	P-loop containing nucleoside triphosphate hydrolase
OP902294	FMLHJGGC_00232	Interproscan	SUPERFAMILY	IPR027417	P-loop containing nucleoside triphosphate hydrolase
OP902294	FMLHJGGC_00254	Interproscan	PANTHER	IPR013765	DNA recombination and repair protein RecA
OP902294	FMLHJGGC_00254	Interproscan	Pfam	IPR013765	DNA recombination and repair protein RecA
OP902294	FMLHJGGC_00254	Interproscan	Coils	-	-
OP902294	FMLHJGGC_00254	Interproscan	Gene3D	IPR027417	P-loop containing nucleoside triphosphate hydrolase
OP902294	FMLHJGGC_00254	Interproscan	SUPERFAMILY	IPR027417	P-loop containing nucleoside triphosphate hydrolase
OP902294	FMLHJGGC_00254	Interproscan	MobiDBLite	-	-
OP902294	FMLHJGGC_00254	Interproscan	PRINTS	IPR013765	DNA recombination and repair protein RecA
OP902294	FMLHJGGC_00254	Interproscan	PRINTS	IPR013765	DNA recombination and repair protein RecA
OP902294	FMLHJGGC_00254	Interproscan	PRINTS	IPR013765	DNA recombination and repair protein RecA
OP902294	FMLHJGGC_00254	Interproscan	ProSiteProfiles	IPR020587	DNA recombination and repair protein RecA, monomer-monomer interface
OP902294	FMLHJGGC_00094	Interproscan	Gene3D	IPR029052	Metallo-dependent phosphatase-like
OP902294	FMLHJGGC_00094	Interproscan	PRINTS	IPR006186	Serine/threonine-specific protein phosphatase/bis(5-nucleosyl)-tetraphosphatase
OP902294	FMLHJGGC_00094	Interproscan	PRINTS	IPR006186	Serine/threonine-specific protein phosphatase/bis(5-nucleosyl)-tetraphosphatase
OP902294	FMLHJGGC_00094	Interproscan	PANTHER	-	-
OP902294	FMLHJGGC_00094	Interproscan	Pfam	IPR004843	Calcineurin-like phosphoesterase domain, ApaH type
OP902294	FMLHJGGC_00094	Interproscan	SUPERFAMILY	IPR029052	Metallo-dependent phosphatase-like
OP902294	FMLHJGGC_00249	Interproscan	PRINTS	IPR002298	DNA polymerase A
OP902294	FMLHJGGC_00249	Interproscan	PRINTS	IPR002298	DNA polymerase A
OP902294	FMLHJGGC_00249	Interproscan	PRINTS	IPR002298	DNA polymerase A
OP902294	FMLHJGGC_00249	Interproscan	PRINTS	IPR002298	DNA polymerase A
OP902294	FMLHJGGC_00249	Interproscan	PRINTS	IPR002298	DNA polymerase A
OP902294	FMLHJGGC_00249	Interproscan	PRINTS	IPR002298	DNA polymerase A
OP902294	FMLHJGGC_00249	Interproscan	PRINTS	IPR002298	DNA polymerase A
OP902294	FMLHJGGC_00249	Interproscan	PRINTS	IPR002298	DNA polymerase A
OP902294	FMLHJGGC_00249	Interproscan	Gene3D	-	-
OP902294	FMLHJGGC_00249	Interproscan	SUPERFAMILY	IPR043502	DNA/RNA polymerase superfamily
OP902294	FMLHJGGC_00249	Interproscan	MobiDBLite	-	-
OP902294	FMLHJGGC_00249	Interproscan	SMART	IPR001098	DNA-directed DNA polymerase, family A, palm domain
OP902294	FMLHJGGC_00249	Interproscan	Gene3D	-	-
OP902294	FMLHJGGC_00249	Interproscan	Pfam	IPR001098	DNA-directed DNA polymerase, family A, palm domain
OP902294	FMLHJGGC_00249	Interproscan	FunFam	-	-
OP902294	FMLHJGGC_00249	Interproscan	PANTHER	IPR002298	DNA polymerase A
OP902294	FMLHJGGC_00134	Interproscan	Pfam	IPR001107	Band 7 domain
OP902294	FMLHJGGC_00134	Interproscan	PANTHER	-	-
OP902294	FMLHJGGC_00134	Interproscan	SMART	IPR001107	Band 7 domain
OP902294	FMLHJGGC_00134	Interproscan	Gene3D	IPR036013	Band 7/SPFH domain superfamily
OP902294	FMLHJGGC_00134	Interproscan	Coils	-	-
OP902294	FMLHJGGC_00134	Interproscan	CDD	IPR000163	Prohibitin
OP902294	FMLHJGGC_00134	Interproscan	SUPERFAMILY	IPR036013	Band 7/SPFH domain superfamily
OP902294	FMLHJGGC_00233	Interproscan	Coils	-	-
OP902294	FMLHJGGC_00233	Interproscan	Gene3D	-	-
OP902294	FMLHJGGC_00164	Interproscan	Pfam	IPR006944	Bacteriophage/Gene transfer agent portal protein
OP902294	FMLHJGGC_00164	Interproscan	MobiDBLite	-	-
OP902294	FMLHJGGC_00164	Interproscan	MobiDBLite	-	-
OP902294	FMLHJGGC_00164	Interproscan	MobiDBLite	-	-
OP902294	FMLHJGGC_00164	Interproscan	MobiDBLite	-	-
OP902294	FMLHJGGC_00164	Interproscan	MobiDBLite	-	-
OP902294	FMLHJGGC_00149	Interproscan	MobiDBLite	-	-
OP902294	FMLHJGGC_00115	Interproscan	Coils	-	-
OP902294	FMLHJGGC_00115	Interproscan	Coils	-	-
OP902294	FMLHJGGC_00115	Interproscan	Pfam	IPR025586	PcfJ-like protein
OP902294	FMLHJGGC_00153	Interproscan	MobiDBLite	-	-
OP902294	FMLHJGGC_00153	Interproscan	MobiDBLite	-	-
OP902294	FMLHJGGC_00241	Interproscan	SUPERFAMILY	-	-
OP902294	FMLHJGGC_00241	Interproscan	TIGRFAM	IPR013346	Ribonucleotide reductase, class I, alpha subunit, C-terminal
OP902294	FMLHJGGC_00241	Interproscan	PRINTS	IPR000788	Ribonucleotide reductase large subunit, C-terminal
OP902294	FMLHJGGC_00241	Interproscan	PRINTS	IPR000788	Ribonucleotide reductase large subunit, C-terminal
OP902294	FMLHJGGC_00241	Interproscan	PRINTS	IPR000788	Ribonucleotide reductase large subunit, C-terminal
OP902294	FMLHJGGC_00241	Interproscan	PRINTS	IPR000788	Ribonucleotide reductase large subunit, C-terminal
OP902294	FMLHJGGC_00241	Interproscan	PRINTS	IPR000788	Ribonucleotide reductase large subunit, C-terminal
OP902294	FMLHJGGC_00241	Interproscan	PANTHER	IPR039718	Ribonucleoside-diphosphate reductase large subunit
OP902294	FMLHJGGC_00241	Interproscan	Pfam	IPR000788	Ribonucleotide reductase large subunit, C-terminal
OP902294	FMLHJGGC_00241	Interproscan	Gene3D	-	-
OP902294	FMLHJGGC_00241	Interproscan	Gene3D	-	-
OP902294	FMLHJGGC_00084	Interproscan	Coils	-	-
OP902294	FMLHJGGC_00218	Interproscan	CDD	-	-
OP902294	FMLHJGGC_00028	Interproscan	MobiDBLite	-	-
OP902294	FMLHJGGC_00028	Interproscan	MobiDBLite	-	-
OP902294	FMLHJGGC_00187	Interproscan	MobiDBLite	-	-
OP902294	FMLHJGGC_00054	Interproscan	Gene3D	-	-
OP902294	FMLHJGGC_00192	Interproscan	MobiDBLite	-	-
OP902294	FMLHJGGC_00192	Interproscan	MobiDBLite	-	-
OP902294	FMLHJGGC_00136	Interproscan	CDD	IPR002502	N-acetylmuramoyl-L-alanine amidase domain
OP902294	FMLHJGGC_00136	Interproscan	Gene3D	IPR036505	N-acetylmuramoyl-L-alanine amidase/PGRP domain superfamily
OP902294	FMLHJGGC_00136	Interproscan	SUPERFAMILY	IPR036505	N-acetylmuramoyl-L-alanine amidase/PGRP domain superfamily
OP902294	FMLHJGGC_00136	Interproscan	MobiDBLite	-	-
OP902294	FMLHJGGC_00136	Interproscan	Pfam	IPR002502	N-acetylmuramoyl-L-alanine amidase domain
OP902294	FMLHJGGC_00136	Interproscan	SMART	IPR002502	N-acetylmuramoyl-L-alanine amidase domain
OP902294	FMLHJGGC_00157	Interproscan	MobiDBLite	-	-
OP902294	FMLHJGGC_00157	Interproscan	MobiDBLite	-	-
OP902294	FMLHJGGC_00157	Interproscan	MobiDBLite	-	-
OP902294	FMLHJGGC_00157	Interproscan	Coils	-	-
OP902294	FMLHJGGC_00157	Interproscan	MobiDBLite	-	-
OP902294	FMLHJGGC_00157	Interproscan	MobiDBLite	-	-
OP902294	FMLHJGGC_00015	Interproscan	MobiDBLite	-	-
OP902294	FMLHJGGC_00245	Interproscan	CDD	-	-
OP902294	FMLHJGGC_00245	Interproscan	Gene3D	-	-
OP902294	FMLHJGGC_00245	Interproscan	SUPERFAMILY	IPR036249	Thioredoxin-like superfamily
OP902294	FMLHJGGC_00245	Interproscan	Pfam	IPR013766	Thioredoxin domain
OP902294	FMLHJGGC_00225	Interproscan	Coils	-	-
OP902294	FMLHJGGC_00226	Interproscan	Coils	-	-
OP902294	FMLHJGGC_00226	Interproscan	Gene3D	IPR027417	P-loop containing nucleoside triphosphate hydrolase
OP902294	FMLHJGGC_00226	Interproscan	ProSiteProfiles	IPR007694	DNA helicase, DnaB-like, C-terminal
OP902294	FMLHJGGC_00226	Interproscan	PANTHER	-	-
OP902294	FMLHJGGC_00226	Interproscan	Pfam	IPR007694	DNA helicase, DnaB-like, C-terminal
OP902294	FMLHJGGC_00226	Interproscan	Coils	-	-
OP902294	FMLHJGGC_00226	Interproscan	SMART	IPR003593	AAA+ ATPase domain
OP902294	FMLHJGGC_00226	Interproscan	SUPERFAMILY	IPR027417	P-loop containing nucleoside triphosphate hydrolase
OP902294	FMLHJGGC_00222	Interproscan	Gene3D	IPR027417	P-loop containing nucleoside triphosphate hydrolase
OP902294	FMLHJGGC_00222	Interproscan	SUPERFAMILY	IPR027417	P-loop containing nucleoside triphosphate hydrolase
OP902294	FMLHJGGC_00222	Interproscan	ProSiteProfiles	IPR001650	Helicase, C-terminal
OP902294	FMLHJGGC_00222	Interproscan	Gene3D	IPR027417	P-loop containing nucleoside triphosphate hydrolase
OP902294	FMLHJGGC_00222	Interproscan	PANTHER	-	-
OP902294	FMLHJGGC_00222	Interproscan	Pfam	IPR001650	Helicase, C-terminal
OP902294	FMLHJGGC_00222	Interproscan	SMART	IPR001650	Helicase, C-terminal
OP902294	FMLHJGGC_00227	Interproscan	PANTHER	-	-
OP902294	FMLHJGGC_00227	Interproscan	Gene3D	IPR029052	Metallo-dependent phosphatase-like
OP902294	FMLHJGGC_00227	Interproscan	SUPERFAMILY	IPR029052	Metallo-dependent phosphatase-like
OP902294	FMLHJGGC_00227	Interproscan	CDD	IPR041796	Mre11 nuclease, N-terminal metallophosphatase domain
OP902294	FMLHJGGC_00227	Interproscan	Pfam	IPR004843	Calcineurin-like phosphoesterase domain, ApaH type
OP902294	FMLHJGGC_00227	Interproscan	Coils	-	-
OP902294	FMLHJGGC_00205	Interproscan	Coils	-	-
OP902294	FMLHJGGC_00158	Interproscan	MobiDBLite	-	-
OP902294	FMLHJGGC_00158	Interproscan	MobiDBLite	-	-
OP902294	FMLHJGGC_00193	Interproscan	MobiDBLite	-	-
OP902294	FMLHJGGC_00193	Interproscan	MobiDBLite	-	-
OP902294	FMLHJGGC_00191	Interproscan	MobiDBLite	-	-
OP902294	FMLHJGGC_00231	Interproscan	Coils	-	-
OP902294	FMLHJGGC_00231	Interproscan	Coils	-	-
OP902294	FMLHJGGC_00262	Interproscan	SUPERFAMILY	IPR029052	Metallo-dependent phosphatase-like
OP902294	FMLHJGGC_00262	Interproscan	Gene3D	IPR029052	Metallo-dependent phosphatase-like
OP902294	FMLHJGGC_00118	Interproscan	Gene3D	-	-
OP902294	FMLHJGGC_00189	Interproscan	MobiDBLite	-	-
OP902294	FMLHJGGC_00112	Interproscan	Pfam	IPR004518	NTP pyrophosphohydrolase MazG, putative catalytic core
OP902294	FMLHJGGC_00112	Interproscan	Coils	-	-
OP902294	FMLHJGGC_00112	Interproscan	CDD	-	-
OP902294	FMLHJGGC_00112	Interproscan	SUPERFAMILY	-	-
OP902294	FMLHJGGC_00112	Interproscan	Gene3D	-	-
OP902294	FMLHJGGC_00111	Interproscan	Coils	-	-
OP902294	FMLHJGGC_00111	Interproscan	Pfam	IPR021739	SaV-like
OP902294	FMLHJGGC_00215	Interproscan	Pfam	IPR032096	Domain of unknown function DUF4815
OP902294	FMLHJGGC_00137	Interproscan	Gene3D	-	-
OP902294	FMLHJGGC_00038	Interproscan	Pfam	IPR041529	Nicotinamide phosphoribosyltransferase, N-terminal domain
OP902294	FMLHJGGC_00038	Interproscan	Gene3D	IPR013785	Aldolase-type TIM barrel
OP902294	FMLHJGGC_00038	Interproscan	SUPERFAMILY	-	-
OP902294	FMLHJGGC_00038	Interproscan	PANTHER	IPR016471	Nicotinamide phosphoribosyl transferase
OP902294	FMLHJGGC_00038	Interproscan	Gene3D	IPR037128	Quinolinate phosphoribosyl transferase, N-terminal domain superfamily
OP902294	FMLHJGGC_00185	Interproscan	Coils	-	-
OP902294	FMLHJGGC_00185	Interproscan	MobiDBLite	-	-
OP902294	FMLHJGGC_00185	Interproscan	MobiDBLite	-	-
OP902294	FMLHJGGC_00185	Interproscan	MobiDBLite	-	-
OP902294	FMLHJGGC_00185	Interproscan	MobiDBLite	-	-
OP902294	FMLHJGGC_00005	Interproscan	MobiDBLite	-	-
OP902294	FMLHJGGC_00005	Interproscan	MobiDBLite	-	-
OP902294	FMLHJGGC_00005	Interproscan	MobiDBLite	-	-
OP902294	FMLHJGGC_00247	Interproscan	Gene3D	IPR010992	Integration host factor (IHF)-like DNA-binding domain superfamily
OP902294	FMLHJGGC_00247	Interproscan	Pfam	IPR000119	Histone-like DNA-binding protein
OP902294	FMLHJGGC_00247	Interproscan	SUPERFAMILY	IPR010992	Integration host factor (IHF)-like DNA-binding domain superfamily
OP902294	FMLHJGGC_00247	Interproscan	SMART	IPR000119	Histone-like DNA-binding protein
OP902294	FMLHJGGC_00155	Interproscan	Coils	-	-
OP902294	FMLHJGGC_00106	Interproscan	Coils	-	-
OP902294	FMLHJGGC_00253	Interproscan	MobiDBLite	-	-
OP902294	FMLHJGGC_00253	Interproscan	MobiDBLite	-	-
OP902294	FMLHJGGC_00253	Interproscan	MobiDBLite	-	-
OP902294	FMLHJGGC_00253	Interproscan	MobiDBLite	-	-
OP902294	FMLHJGGC_00237	Interproscan	MobiDBLite	-	-
OP902294	FMLHJGGC_00237	Interproscan	MobiDBLite	-	-
OP902294	FMLHJGGC_00237	Interproscan	Coils	-	-
OP902294	FMLHJGGC_00203	Interproscan	Pfam	IPR000209	Peptidase S8/S53 domain
OP902294	FMLHJGGC_00203	Interproscan	SUPERFAMILY	IPR036852	Peptidase S8/S53 domain superfamily
OP902294	FMLHJGGC_00203	Interproscan	ProSitePatterns	IPR023827	Peptidase S8, subtilisin, Asp-active site
OP902294	FMLHJGGC_00203	Interproscan	PRINTS	IPR015500	Peptidase S8, subtilisin-related
OP902294	FMLHJGGC_00203	Interproscan	PRINTS	IPR015500	Peptidase S8, subtilisin-related
OP902294	FMLHJGGC_00203	Interproscan	PRINTS	IPR015500	Peptidase S8, subtilisin-related
OP902294	FMLHJGGC_00203	Interproscan	ProSiteProfiles	-	-
OP902294	FMLHJGGC_00203	Interproscan	Gene3D	IPR036852	Peptidase S8/S53 domain superfamily
OP902294	FMLHJGGC_00203	Interproscan	PANTHER	-	-
OP902294	FMLHJGGC_00122	Interproscan	PANTHER	-	-
OP902294	FMLHJGGC_00122	Interproscan	Pfam	IPR003714	PhoH-like protein
OP902294	FMLHJGGC_00122	Interproscan	Gene3D	IPR027417	P-loop containing nucleoside triphosphate hydrolase
OP902294	FMLHJGGC_00209	Interproscan	Gene3D	IPR036779	LysM domain superfamily
OP902294	FMLHJGGC_00209	Interproscan	CDD	IPR018392	LysM domain
OP902294	FMLHJGGC_00209	Interproscan	SUPERFAMILY	-	-
OP902294	FMLHJGGC_00209	Interproscan	Pfam	IPR020288	Protein of unknown function DUF2634
OP902294	FMLHJGGC_00209	Interproscan	Gene3D	-	-
OP902294	FMLHJGGC_00120	Interproscan	SUPERFAMILY	-	-
OP902294	FMLHJGGC_00120	Interproscan	Coils	-	-
OP902294	FMLHJGGC_00120	Interproscan	Gene3D	-	-
OP902294	FMLHJGGC_00177	Interproscan	MobiDBLite	-	-
OP902294	FMLHJGGC_00166	Interproscan	MobiDBLite	-	-
OP902294	FMLHJGGC_00198	Interproscan	Coils	-	-
OP902294	FMLHJGGC_00086	Interproscan	Coils	-	-
OP902294	FMLHJGGC_00152	Interproscan	Pfam	IPR046453	Phage terminase large subunit GpA, ATPase domain
OP902294	FMLHJGGC_00194	Interproscan	MobiDBLite	-	-
OP902294	FMLHJGGC_00194	Interproscan	SUPERFAMILY	IPR038765	Papain-like cysteine peptidase superfamily
OP902294	FMLHJGGC_00194	Interproscan	Pfam	IPR007921	CHAP domain
OP902294	FMLHJGGC_00194	Interproscan	ProSiteProfiles	IPR007921	CHAP domain
OP902294	FMLHJGGC_00194	Interproscan	Gene3D	-	-
OP902294	FMLHJGGC_00229	Interproscan	Pfam	IPR038729	Rad50/SbcC-type AAA domain
OP902294	FMLHJGGC_00229	Interproscan	SUPERFAMILY	IPR027417	P-loop containing nucleoside triphosphate hydrolase
OP902294	FMLHJGGC_00229	Interproscan	Gene3D	IPR027417	P-loop containing nucleoside triphosphate hydrolase
OP902294	FMLHJGGC_00229	Interproscan	PANTHER	-	-
OP902294	FMLHJGGC_00156	Interproscan	Coils	-	-
OP902294	FMLHJGGC_00259	Interproscan	CDD	IPR003961	Fibronectin type III
OP902294	FMLHJGGC_00259	Interproscan	Gene3D	IPR013783	Immunoglobulin-like fold
OP902294	FMLHJGGC_00259	Interproscan	MobiDBLite	-	-
OP902294	FMLHJGGC_00080	Interproscan	MobiDBLite	-	-
OP902294	FMLHJGGC_00190	Interproscan	Pfam	IPR041219	Phage tail lysozyme
OP902294	FMLHJGGC_00190	Interproscan	Gene3D	-	-
OP902294	FMLHJGGC_00138	Interproscan	Gene3D	-	-
OP902294	FMLHJGGC_00139	Interproscan	TIGRFAM	IPR006485	Bacteriophage holin
OP902294	FMLHJGGC_00139	Interproscan	MobiDBLite	-	-
OP902294	FMLHJGGC_00139	Interproscan	MobiDBLite	-	-
OP902294	FMLHJGGC_00139	Interproscan	MobiDBLite	-	-
OP902294	FMLHJGGC_00139	Interproscan	Pfam	IPR006485	Bacteriophage holin
OP902294	FMLHJGGC_00239	Interproscan	Pfam	IPR004465	Ribonucleotide reductase Class Ib, NrdI
OP902294	FMLHJGGC_00239	Interproscan	Gene3D	IPR029039	Flavoprotein-like superfamily
OP902294	FMLHJGGC_00239	Interproscan	PANTHER	IPR004465	Ribonucleotide reductase Class Ib, NrdI
OP902294	FMLHJGGC_00239	Interproscan	SUPERFAMILY	IPR029039	Flavoprotein-like superfamily
OP902294	FMLHJGGC_00162	Interproscan	Coils	-	-
OP902294	FMLHJGGC_00221	Interproscan	Gene3D	-	-
OP902294	FMLHJGGC_00221	Interproscan	SUPERFAMILY	IPR027417	P-loop containing nucleoside triphosphate hydrolase
OP902294	FMLHJGGC_00221	Interproscan	Gene3D	IPR027417	P-loop containing nucleoside triphosphate hydrolase
OP902294	FMLHJGGC_00242	Interproscan	PANTHER	IPR000358	Ribonucleotide reductase small subunit family
OP902294	FMLHJGGC_00242	Interproscan	Pfam	IPR000358	Ribonucleotide reductase small subunit family
OP902294	FMLHJGGC_00242	Interproscan	SUPERFAMILY	IPR009078	Ferritin-like superfamily
OP902294	FMLHJGGC_00242	Interproscan	CDD	IPR033909	Ribonucleotide reductase small subunit
OP902294	FMLHJGGC_00242	Interproscan	Gene3D	IPR012348	Ribonucleotide reductase-like
OP902294	FMLHJGGC_00052	Interproscan	MobiDBLite	-	-
OP902294	FMLHJGGC_00052	Interproscan	Gene3D	IPR036388	Winged helix-like DNA-binding domain superfamily
OP902294	FMLHJGGC_00052	Interproscan	Gene3D	IPR036388	Winged helix-like DNA-binding domain superfamily
OP902294	FMLHJGGC_00052	Interproscan	MobiDBLite	-	-
OP902294	FMLHJGGC_00052	Interproscan	Pfam	IPR011434	Putative host cell surface-exposed lipoprotein Ltp-like, HTH region
OP902294	FMLHJGGC_00052	Interproscan	Pfam	IPR011434	Putative host cell surface-exposed lipoprotein Ltp-like, HTH region
OP902294	FMLHJGGC_00052	Interproscan	MobiDBLite	-	-
OP902294	FMLHJGGC_00052	Interproscan	ProSiteProfiles	-	-
OP902294	FMLHJGGC_00039	Interproscan	Gene3D	IPR013785	Aldolase-type TIM barrel
OP902294	FMLHJGGC_00039	Interproscan	PANTHER	IPR016471	Nicotinamide phosphoribosyl transferase
OP902294	FMLHJGGC_00039	Interproscan	Pfam	IPR041525	Nicotinate/nicotinamide phosphoribosyltransferase
OP902294	FMLHJGGC_00039	Interproscan	SUPERFAMILY	IPR036068	Nicotinate phosphoribosyltransferase-like, C-terminal
OP902294	FMLHJGGC_00206	Interproscan	MobiDBLite	-	-
OP902294	FMLHJGGC_00206	Interproscan	MobiDBLite	-	-
OP902294	FMLHJGGC_00206	Interproscan	Coils	-	-
OP902294	FMLHJGGC_00206	Interproscan	MobiDBLite	-	-
OP902294	FMLHJGGC_00267	Interproscan	Gene3D	IPR011856	tRNA endonuclease-like domain superfamily
OP902294	FMLHJGGC_00230	Interproscan	Pfam	IPR013134	RAD50, zinc hook
OP902294	FMLHJGGC_00230	Interproscan	SUPERFAMILY	-	-
OP902294	FMLHJGGC_00230	Interproscan	Coils	-	-
OP902294	FMLHJGGC_00230	Interproscan	Gene3D	-	-
OP902294	FMLHJGGC_00230	Interproscan	Coils	-	-
OP902294	FMLHJGGC_00216	Interproscan	SUPERFAMILY	-	-
OP902294	FMLHJGGC_00032	Interproscan	Gene3D	IPR029052	Metallo-dependent phosphatase-like
OP902294	FMLHJGGC_00032	Interproscan	Pfam	IPR024654	Calcineurin-like phosphoesterase domain, lpxH-type
OP902294	FMLHJGGC_00032	Interproscan	SUPERFAMILY	IPR029052	Metallo-dependent phosphatase-like
OP902294	FMLHJGGC_00175	Interproscan	MobiDBLite	-	-
OP902294	FMLHJGGC_00186	Interproscan	Coils	-	-
OP902294	FMLHJGGC_00186	Interproscan	Coils	-	-
OP902294	FMLHJGGC_00186	Interproscan	Coils	-	-
OP902294	FMLHJGGC_00186	Interproscan	Coils	-	-
OP902294	FMLHJGGC_00186	Interproscan	Coils	-	-
OP902294	FMLHJGGC_00224	Interproscan	Coils	-	-
OP902294	FMLHJGGC_00224	Interproscan	Gene3D	IPR036388	Winged helix-like DNA-binding domain superfamily
OP902294	FMLHJGGC_00224	Interproscan	CDD	IPR011991	ArsR-like helix-turn-helix domain
OP902294	FMLHJGGC_00109	Interproscan	SUPERFAMILY	IPR027417	P-loop containing nucleoside triphosphate hydrolase
OP902294	FMLHJGGC_00109	Interproscan	Gene3D	IPR027417	P-loop containing nucleoside triphosphate hydrolase
OP902294	FMLHJGGC_00109	Interproscan	Pfam	IPR011704	ATPase, dynein-related, AAA domain
OP902294	FMLHJGGC_00109	Interproscan	Coils	-	-
OP902294	FMLHJGGC_00109	Interproscan	MobiDBLite	-	-
OP902294	FMLHJGGC_00092	Interproscan	SUPERFAMILY	IPR037238	YbiA-like superfamily
OP902294	FMLHJGGC_00092	Interproscan	Pfam	IPR012816	NADAR
OP902294	FMLHJGGC_00092	Interproscan	TIGRFAM	IPR012816	NADAR
OP902294	FMLHJGGC_00092	Interproscan	CDD	IPR012816	NADAR
OP902294	FMLHJGGC_00092	Interproscan	Gene3D	IPR037238	YbiA-like superfamily
OP902294	FMLHJGGC_00036	Interproscan	CDD	IPR000836	Phosphoribosyltransferase domain
OP902294	FMLHJGGC_00036	Interproscan	Gene3D	IPR029057	Phosphoribosyltransferase-like
OP902294	FMLHJGGC_00036	Interproscan	SUPERFAMILY	IPR029057	Phosphoribosyltransferase-like
OP902294	FMLHJGGC_00036	Interproscan	Gene3D	IPR029057	Phosphoribosyltransferase-like
OP902294	FMLHJGGC_00130	Interproscan	Pfam	IPR001387	Cro/C1-type helix-turn-helix domain
OP902294	FMLHJGGC_00130	Interproscan	ProSiteProfiles	IPR001387	Cro/C1-type helix-turn-helix domain
OP902294	FMLHJGGC_00130	Interproscan	SMART	IPR001387	Cro/C1-type helix-turn-helix domain
OP902294	FMLHJGGC_00130	Interproscan	CDD	IPR001387	Cro/C1-type helix-turn-helix domain
OP902294	FMLHJGGC_00130	Interproscan	Gene3D	IPR010982	Lambda repressor-like, DNA-binding domain superfamily
OP902294	FMLHJGGC_00130	Interproscan	SUPERFAMILY	IPR010982	Lambda repressor-like, DNA-binding domain superfamily
OP902294	FMLHJGGC_00025	Interproscan	Coils	-	-
OP902294	FMLHJGGC_00217	Interproscan	Coils	-	-
OP902294	FMLHJGGC_00243	Interproscan	Pfam	IPR000358	Ribonucleotide reductase small subunit family
OP902294	FMLHJGGC_00243	Interproscan	SUPERFAMILY	IPR009078	Ferritin-like superfamily
OP902294	FMLHJGGC_00243	Interproscan	Gene3D	IPR012348	Ribonucleotide reductase-like
OP902294	FMLHJGGC_00257	Interproscan	MobiDBLite	-	-
OP902294	FMLHJGGC_00081	Interproscan	Coils	-	-
OP902294	FMLHJGGC_00258	Interproscan	Pfam	IPR003343	Bacterial Ig-like domain, group 2
OP902294	FMLHJGGC_00258	Interproscan	SUPERFAMILY	IPR008964	Invasin/intimin cell-adhesion fragments
OP902294	FMLHJGGC_00258	Interproscan	Gene3D	-	-
OP902294	FMLHJGGC_00258	Interproscan	SMART	IPR003343	Bacterial Ig-like domain, group 2
OP902294	FMLHJGGC_00258	Interproscan	MobiDBLite	-	-
OP902294	FMLHJGGC_00117	Interproscan	Pfam	IPR018392	LysM domain
OP902294	FMLHJGGC_00117	Interproscan	Gene3D	IPR036779	LysM domain superfamily
OP902294	FMLHJGGC_00117	Interproscan	SUPERFAMILY	IPR036779	LysM domain superfamily
OP902294	FMLHJGGC_00117	Interproscan	ProSiteProfiles	IPR018392	LysM domain
OP902294	FMLHJGGC_00117	Interproscan	SMART	IPR018392	LysM domain
OP902294	FMLHJGGC_00117	Interproscan	CDD	IPR018392	LysM domain
OP902294	FMLHJGGC_00196	Interproscan	ProSiteProfiles	IPR000064	Endopeptidase, NLPC/P60 domain
OP902294	FMLHJGGC_00196	Interproscan	SUPERFAMILY	IPR038765	Papain-like cysteine peptidase superfamily
OP902294	FMLHJGGC_00196	Interproscan	Gene3D	-	-
OP902294	FMLHJGGC_00147	Interproscan	MobiDBLite	-	-
OP902294	FMLHJGGC_00147	Interproscan	Coils	-	-
OP902294	FMLHJGGC_00232	Interproscan	CDD	-	-
OP902294	FMLHJGGC_00232	Interproscan	PANTHER	-	-
OP902294	FMLHJGGC_00232	Interproscan	Gene3D	IPR027417	P-loop containing nucleoside triphosphate hydrolase
OP902294	FMLHJGGC_00232	Interproscan	SUPERFAMILY	IPR027417	P-loop containing nucleoside triphosphate hydrolase
OP902294	FMLHJGGC_00254	Interproscan	PANTHER	IPR013765	DNA recombination and repair protein RecA
OP902294	FMLHJGGC_00254	Interproscan	Pfam	IPR013765	DNA recombination and repair protein RecA
OP902294	FMLHJGGC_00254	Interproscan	Coils	-	-
OP902294	FMLHJGGC_00254	Interproscan	Gene3D	IPR027417	P-loop containing nucleoside triphosphate hydrolase
OP902294	FMLHJGGC_00254	Interproscan	SUPERFAMILY	IPR027417	P-loop containing nucleoside triphosphate hydrolase
OP902294	FMLHJGGC_00254	Interproscan	MobiDBLite	-	-
OP902294	FMLHJGGC_00254	Interproscan	PRINTS	IPR013765	DNA recombination and repair protein RecA
OP902294	FMLHJGGC_00254	Interproscan	PRINTS	IPR013765	DNA recombination and repair protein RecA
OP902294	FMLHJGGC_00254	Interproscan	PRINTS	IPR013765	DNA recombination and repair protein RecA
OP902294	FMLHJGGC_00254	Interproscan	ProSiteProfiles	IPR020587	DNA recombination and repair protein RecA, monomer-monomer interface
OP902294	FMLHJGGC_00094	Interproscan	Gene3D	IPR029052	Metallo-dependent phosphatase-like
OP902294	FMLHJGGC_00094	Interproscan	PRINTS	IPR006186	Serine/threonine-specific protein phosphatase/bis(5-nucleosyl)-tetraphosphatase
OP902294	FMLHJGGC_00094	Interproscan	PRINTS	IPR006186	Serine/threonine-specific protein phosphatase/bis(5-nucleosyl)-tetraphosphatase
OP902294	FMLHJGGC_00094	Interproscan	PANTHER	-	-
OP902294	FMLHJGGC_00094	Interproscan	Pfam	IPR004843	Calcineurin-like phosphoesterase domain, ApaH type
OP902294	FMLHJGGC_00094	Interproscan	SUPERFAMILY	IPR029052	Metallo-dependent phosphatase-like
OP902294	FMLHJGGC_00249	Interproscan	PRINTS	IPR002298	DNA polymerase A
OP902294	FMLHJGGC_00249	Interproscan	PRINTS	IPR002298	DNA polymerase A
OP902294	FMLHJGGC_00249	Interproscan	PRINTS	IPR002298	DNA polymerase A
OP902294	FMLHJGGC_00249	Interproscan	PRINTS	IPR002298	DNA polymerase A
OP902294	FMLHJGGC_00249	Interproscan	PRINTS	IPR002298	DNA polymerase A
OP902294	FMLHJGGC_00249	Interproscan	PRINTS	IPR002298	DNA polymerase A
OP902294	FMLHJGGC_00249	Interproscan	PRINTS	IPR002298	DNA polymerase A
OP902294	FMLHJGGC_00249	Interproscan	PRINTS	IPR002298	DNA polymerase A
OP902294	FMLHJGGC_00249	Interproscan	Gene3D	-	-
OP902294	FMLHJGGC_00249	Interproscan	SUPERFAMILY	IPR043502	DNA/RNA polymerase superfamily
OP902294	FMLHJGGC_00249	Interproscan	MobiDBLite	-	-
OP902294	FMLHJGGC_00249	Interproscan	SMART	IPR001098	DNA-directed DNA polymerase, family A, palm domain
OP902294	FMLHJGGC_00249	Interproscan	Gene3D	-	-
OP902294	FMLHJGGC_00249	Interproscan	Pfam	IPR001098	DNA-directed DNA polymerase, family A, palm domain
OP902294	FMLHJGGC_00249	Interproscan	FunFam	-	-
OP902294	FMLHJGGC_00249	Interproscan	PANTHER	IPR002298	DNA polymerase A
OP902294	FMLHJGGC_00134	Interproscan	Pfam	IPR001107	Band 7 domain
OP902294	FMLHJGGC_00134	Interproscan	PANTHER	-	-
OP902294	FMLHJGGC_00134	Interproscan	SMART	IPR001107	Band 7 domain
OP902294	FMLHJGGC_00134	Interproscan	Gene3D	IPR036013	Band 7/SPFH domain superfamily
OP902294	FMLHJGGC_00134	Interproscan	Coils	-	-
OP902294	FMLHJGGC_00134	Interproscan	CDD	IPR000163	Prohibitin
OP902294	FMLHJGGC_00134	Interproscan	SUPERFAMILY	IPR036013	Band 7/SPFH domain superfamily
OP902294	FMLHJGGC_00233	Interproscan	Coils	-	-
OP902294	FMLHJGGC_00233	Interproscan	Gene3D	-	-
OP902294	FMLHJGGC_00164	Interproscan	Pfam	IPR006944	Bacteriophage/Gene transfer agent portal protein
OP902294	FMLHJGGC_00164	Interproscan	MobiDBLite	-	-
OP902294	FMLHJGGC_00164	Interproscan	MobiDBLite	-	-
OP902294	FMLHJGGC_00164	Interproscan	MobiDBLite	-	-
OP902294	FMLHJGGC_00164	Interproscan	MobiDBLite	-	-
OP902294	FMLHJGGC_00164	Interproscan	MobiDBLite	-	-
OP902294	FMLHJGGC_00149	Interproscan	MobiDBLite	-	-
OP902294	FMLHJGGC_00115	Interproscan	Coils	-	-
OP902294	FMLHJGGC_00115	Interproscan	Coils	-	-
OP902294	FMLHJGGC_00115	Interproscan	Pfam	IPR025586	PcfJ-like protein
OP902294	FMLHJGGC_00153	Interproscan	MobiDBLite	-	-
OP902294	FMLHJGGC_00153	Interproscan	MobiDBLite	-	-
OP902294	FMLHJGGC_00241	Interproscan	SUPERFAMILY	-	-
OP902294	FMLHJGGC_00241	Interproscan	TIGRFAM	IPR013346	Ribonucleotide reductase, class I, alpha subunit, C-terminal
OP902294	FMLHJGGC_00241	Interproscan	PRINTS	IPR000788	Ribonucleotide reductase large subunit, C-terminal
OP902294	FMLHJGGC_00241	Interproscan	PRINTS	IPR000788	Ribonucleotide reductase large subunit, C-terminal
OP902294	FMLHJGGC_00241	Interproscan	PRINTS	IPR000788	Ribonucleotide reductase large subunit, C-terminal
OP902294	FMLHJGGC_00241	Interproscan	PRINTS	IPR000788	Ribonucleotide reductase large subunit, C-terminal
OP902294	FMLHJGGC_00241	Interproscan	PRINTS	IPR000788	Ribonucleotide reductase large subunit, C-terminal
OP902294	FMLHJGGC_00241	Interproscan	PANTHER	IPR039718	Ribonucleoside-diphosphate reductase large subunit
OP902294	FMLHJGGC_00241	Interproscan	Pfam	IPR000788	Ribonucleotide reductase large subunit, C-terminal
OP902294	FMLHJGGC_00241	Interproscan	Gene3D	-	-
OP902294	FMLHJGGC_00241	Interproscan	Gene3D	-	-
OP902294	FMLHJGGC_00084	Interproscan	Coils	-	-
OP902294	FMLHJGGC_00218	Interproscan	CDD	-	-
OP902294	FMLHJGGC_00028	Interproscan	MobiDBLite	-	-
OP902294	FMLHJGGC_00028	Interproscan	MobiDBLite	-	-
OP902294	FMLHJGGC_00187	Interproscan	MobiDBLite	-	-
OP902294	FMLHJGGC_00054	Interproscan	Gene3D	-	-
OP902294	FMLHJGGC_00192	Interproscan	MobiDBLite	-	-
OP902294	FMLHJGGC_00192	Interproscan	MobiDBLite	-	-
OP902294	FMLHJGGC_00136	Interproscan	CDD	IPR002502	N-acetylmuramoyl-L-alanine amidase domain
OP902294	FMLHJGGC_00136	Interproscan	Gene3D	IPR036505	N-acetylmuramoyl-L-alanine amidase/PGRP domain superfamily
OP902294	FMLHJGGC_00136	Interproscan	SUPERFAMILY	IPR036505	N-acetylmuramoyl-L-alanine amidase/PGRP domain superfamily
OP902294	FMLHJGGC_00136	Interproscan	MobiDBLite	-	-
OP902294	FMLHJGGC_00136	Interproscan	Pfam	IPR002502	N-acetylmuramoyl-L-alanine amidase domain
OP902294	FMLHJGGC_00136	Interproscan	SMART	IPR002502	N-acetylmuramoyl-L-alanine amidase domain
OP902294	FMLHJGGC_00157	Interproscan	MobiDBLite	-	-
OP902294	FMLHJGGC_00157	Interproscan	MobiDBLite	-	-
OP902294	FMLHJGGC_00157	Interproscan	MobiDBLite	-	-
OP902294	FMLHJGGC_00157	Interproscan	Coils	-	-
OP902294	FMLHJGGC_00157	Interproscan	MobiDBLite	-	-
OP902294	FMLHJGGC_00157	Interproscan	MobiDBLite	-	-
OP902294	FMLHJGGC_00015	Interproscan	MobiDBLite	-	-
OP902294	FMLHJGGC_00245	Interproscan	CDD	-	-
OP902294	FMLHJGGC_00245	Interproscan	Gene3D	-	-
OP902294	FMLHJGGC_00245	Interproscan	SUPERFAMILY	IPR036249	Thioredoxin-like superfamily
OP902294	FMLHJGGC_00245	Interproscan	Pfam	IPR013766	Thioredoxin domain
OP902294	FMLHJGGC_00225	Interproscan	Coils	-	-
OP902294	FMLHJGGC_00226	Interproscan	Coils	-	-
OP902294	FMLHJGGC_00226	Interproscan	Gene3D	IPR027417	P-loop containing nucleoside triphosphate hydrolase
OP902294	FMLHJGGC_00226	Interproscan	ProSiteProfiles	IPR007694	DNA helicase, DnaB-like, C-terminal
OP902294	FMLHJGGC_00226	Interproscan	PANTHER	-	-
OP902294	FMLHJGGC_00226	Interproscan	Pfam	IPR007694	DNA helicase, DnaB-like, C-terminal
OP902294	FMLHJGGC_00226	Interproscan	Coils	-	-
OP902294	FMLHJGGC_00226	Interproscan	SMART	IPR003593	AAA+ ATPase domain
OP902294	FMLHJGGC_00226	Interproscan	SUPERFAMILY	IPR027417	P-loop containing nucleoside triphosphate hydrolase
OP902294	FMLHJGGC_00222	Interproscan	Gene3D	IPR027417	P-loop containing nucleoside triphosphate hydrolase
OP902294	FMLHJGGC_00222	Interproscan	SUPERFAMILY	IPR027417	P-loop containing nucleoside triphosphate hydrolase
OP902294	FMLHJGGC_00222	Interproscan	ProSiteProfiles	IPR001650	Helicase, C-terminal
OP902294	FMLHJGGC_00222	Interproscan	Gene3D	IPR027417	P-loop containing nucleoside triphosphate hydrolase
OP902294	FMLHJGGC_00222	Interproscan	PANTHER	-	-
OP902294	FMLHJGGC_00222	Interproscan	Pfam	IPR001650	Helicase, C-terminal
OP902294	FMLHJGGC_00222	Interproscan	SMART	IPR001650	Helicase, C-terminal
OP902294	FMLHJGGC_00227	Interproscan	PANTHER	-	-
OP902294	FMLHJGGC_00227	Interproscan	Gene3D	IPR029052	Metallo-dependent phosphatase-like
OP902294	FMLHJGGC_00227	Interproscan	SUPERFAMILY	IPR029052	Metallo-dependent phosphatase-like
OP902294	FMLHJGGC_00227	Interproscan	CDD	IPR041796	Mre11 nuclease, N-terminal metallophosphatase domain
OP902294	FMLHJGGC_00227	Interproscan	Pfam	IPR004843	Calcineurin-like phosphoesterase domain, ApaH type
OP902294	FMLHJGGC_00227	Interproscan	Coils	-	-
OP902294	FMLHJGGC_00205	Interproscan	Coils	-	-
OP902294	FMLHJGGC_00158	Interproscan	MobiDBLite	-	-
OP902294	FMLHJGGC_00158	Interproscan	MobiDBLite	-	-
OP902294	FMLHJGGC_00193	Interproscan	MobiDBLite	-	-
OP902294	FMLHJGGC_00193	Interproscan	MobiDBLite	-	-
OP902294	FMLHJGGC_00191	Interproscan	MobiDBLite	-	-
OP902294	FMLHJGGC_00231	Interproscan	Coils	-	-
OP902294	FMLHJGGC_00231	Interproscan	Coils	-	-
OP902294	FMLHJGGC_00262	Interproscan	SUPERFAMILY	IPR029052	Metallo-dependent phosphatase-like
OP902294	FMLHJGGC_00262	Interproscan	Gene3D	IPR029052	Metallo-dependent phosphatase-like
OP902294	FMLHJGGC_00118	Interproscan	Gene3D	-	-
OP902294	FMLHJGGC_00189	Interproscan	MobiDBLite	-	-
OP902294	FMLHJGGC_00112	Interproscan	Pfam	IPR004518	NTP pyrophosphohydrolase MazG, putative catalytic core
OP902294	FMLHJGGC_00112	Interproscan	Coils	-	-
OP902294	FMLHJGGC_00112	Interproscan	CDD	-	-
OP902294	FMLHJGGC_00112	Interproscan	SUPERFAMILY	-	-
OP902294	FMLHJGGC_00112	Interproscan	Gene3D	-	-
OP902294	FMLHJGGC_00111	Interproscan	Coils	-	-
OP902294	FMLHJGGC_00111	Interproscan	Pfam	IPR021739	SaV-like
OP902294	FMLHJGGC_00215	Interproscan	Pfam	IPR032096	Domain of unknown function DUF4815
OP902294	FMLHJGGC_00137	Interproscan	Gene3D	-	-
OP902294	FMLHJGGC_00038	Interproscan	Pfam	IPR041529	Nicotinamide phosphoribosyltransferase, N-terminal domain
OP902294	FMLHJGGC_00038	Interproscan	Gene3D	IPR013785	Aldolase-type TIM barrel
OP902294	FMLHJGGC_00038	Interproscan	SUPERFAMILY	-	-
OP902294	FMLHJGGC_00038	Interproscan	PANTHER	IPR016471	Nicotinamide phosphoribosyl transferase
OP902294	FMLHJGGC_00038	Interproscan	Gene3D	IPR037128	Quinolinate phosphoribosyl transferase, N-terminal domain superfamily
OP902294	FMLHJGGC_00185	Interproscan	Coils	-	-
OP902294	FMLHJGGC_00185	Interproscan	MobiDBLite	-	-
OP902294	FMLHJGGC_00185	Interproscan	MobiDBLite	-	-
OP902294	FMLHJGGC_00185	Interproscan	MobiDBLite	-	-
OP902294	FMLHJGGC_00185	Interproscan	MobiDBLite	-	-
OP902294	FMLHJGGC_00005	Interproscan	MobiDBLite	-	-
OP902294	FMLHJGGC_00005	Interproscan	MobiDBLite	-	-
OP902294	FMLHJGGC_00005	Interproscan	MobiDBLite	-	-
OP902294	FMLHJGGC_00247	Interproscan	Gene3D	IPR010992	Integration host factor (IHF)-like DNA-binding domain superfamily
OP902294	FMLHJGGC_00247	Interproscan	Pfam	IPR000119	Histone-like DNA-binding protein
OP902294	FMLHJGGC_00247	Interproscan	SUPERFAMILY	IPR010992	Integration host factor (IHF)-like DNA-binding domain superfamily
OP902294	FMLHJGGC_00247	Interproscan	SMART	IPR000119	Histone-like DNA-binding protein
OP902294	FMLHJGGC_00155	Interproscan	Coils	-	-
OP902294	FMLHJGGC_00106	Interproscan	Coils	-	-
OP902294	FMLHJGGC_00253	Interproscan	MobiDBLite	-	-
OP902294	FMLHJGGC_00253	Interproscan	MobiDBLite	-	-
OP902294	FMLHJGGC_00253	Interproscan	MobiDBLite	-	-
OP902294	FMLHJGGC_00253	Interproscan	MobiDBLite	-	-
OP902294	FMLHJGGC_00237	Interproscan	MobiDBLite	-	-
OP902294	FMLHJGGC_00237	Interproscan	MobiDBLite	-	-
OP902294	FMLHJGGC_00237	Interproscan	Coils	-	-
OP902294	FMLHJGGC_00203	Interproscan	Pfam	IPR000209	Peptidase S8/S53 domain
OP902294	FMLHJGGC_00203	Interproscan	SUPERFAMILY	IPR036852	Peptidase S8/S53 domain superfamily
OP902294	FMLHJGGC_00203	Interproscan	ProSitePatterns	IPR023827	Peptidase S8, subtilisin, Asp-active site
OP902294	FMLHJGGC_00203	Interproscan	PRINTS	IPR015500	Peptidase S8, subtilisin-related
OP902294	FMLHJGGC_00203	Interproscan	PRINTS	IPR015500	Peptidase S8, subtilisin-related
OP902294	FMLHJGGC_00203	Interproscan	PRINTS	IPR015500	Peptidase S8, subtilisin-related
OP902294	FMLHJGGC_00203	Interproscan	ProSiteProfiles	-	-
OP902294	FMLHJGGC_00203	Interproscan	Gene3D	IPR036852	Peptidase S8/S53 domain superfamily
OP902294	FMLHJGGC_00203	Interproscan	PANTHER	-	-
OP902294	FMLHJGGC_00122	Interproscan	PANTHER	-	-
OP902294	FMLHJGGC_00122	Interproscan	Pfam	IPR003714	PhoH-like protein
OP902294	FMLHJGGC_00122	Interproscan	Gene3D	IPR027417	P-loop containing nucleoside triphosphate hydrolase
OP902294	FMLHJGGC_00209	Interproscan	Gene3D	IPR036779	LysM domain superfamily
OP902294	FMLHJGGC_00209	Interproscan	CDD	IPR018392	LysM domain
OP902294	FMLHJGGC_00209	Interproscan	SUPERFAMILY	-	-
OP902294	FMLHJGGC_00209	Interproscan	Pfam	IPR020288	Protein of unknown function DUF2634
OP902294	FMLHJGGC_00209	Interproscan	Gene3D	-	-
OP902294	FMLHJGGC_00120	Interproscan	SUPERFAMILY	-	-
OP902294	FMLHJGGC_00120	Interproscan	Coils	-	-
OP902294	FMLHJGGC_00120	Interproscan	Gene3D	-	-
OP902294	FMLHJGGC_00177	Interproscan	MobiDBLite	-	-
OP902294	FMLHJGGC_00166	Interproscan	MobiDBLite	-	-
OP902294	FMLHJGGC_00198	Interproscan	Coils	-	-
OP902294	FMLHJGGC_00086	Interproscan	Coils	-	-
OP902294	FMLHJGGC_00152	Interproscan	Pfam	IPR046453	Phage terminase large subunit GpA, ATPase domain
OP902294	FMLHJGGC_00194	Interproscan	MobiDBLite	-	-
OP902294	FMLHJGGC_00194	Interproscan	SUPERFAMILY	IPR038765	Papain-like cysteine peptidase superfamily
OP902294	FMLHJGGC_00194	Interproscan	Pfam	IPR007921	CHAP domain
OP902294	FMLHJGGC_00194	Interproscan	ProSiteProfiles	IPR007921	CHAP domain
OP902294	FMLHJGGC_00194	Interproscan	Gene3D	-	-
OP902294	FMLHJGGC_00229	Interproscan	Pfam	IPR038729	Rad50/SbcC-type AAA domain
OP902294	FMLHJGGC_00229	Interproscan	SUPERFAMILY	IPR027417	P-loop containing nucleoside triphosphate hydrolase
OP902294	FMLHJGGC_00229	Interproscan	Gene3D	IPR027417	P-loop containing nucleoside triphosphate hydrolase
OP902294	FMLHJGGC_00229	Interproscan	PANTHER	-	-
OP902294	FMLHJGGC_00156	Interproscan	Coils	-	-
OP902294	FMLHJGGC_00259	Interproscan	CDD	IPR003961	Fibronectin type III
OP902294	FMLHJGGC_00259	Interproscan	Gene3D	IPR013783	Immunoglobulin-like fold
OP902294	FMLHJGGC_00259	Interproscan	MobiDBLite	-	-
OP902294	FMLHJGGC_00080	Interproscan	MobiDBLite	-	-
OP902294	FMLHJGGC_00190	Interproscan	Pfam	IPR041219	Phage tail lysozyme
OP902294	FMLHJGGC_00190	Interproscan	Gene3D	-	-
OP902294	FMLHJGGC_00138	Interproscan	Gene3D	-	-
OP902294	FMLHJGGC_00139	Interproscan	TIGRFAM	IPR006485	Bacteriophage holin
OP902294	FMLHJGGC_00139	Interproscan	MobiDBLite	-	-
OP902294	FMLHJGGC_00139	Interproscan	MobiDBLite	-	-
OP902294	FMLHJGGC_00139	Interproscan	MobiDBLite	-	-
OP902294	FMLHJGGC_00139	Interproscan	Pfam	IPR006485	Bacteriophage holin
OP902294	FMLHJGGC_00239	Interproscan	Pfam	IPR004465	Ribonucleotide reductase Class Ib, NrdI
OP902294	FMLHJGGC_00239	Interproscan	Gene3D	IPR029039	Flavoprotein-like superfamily
OP902294	FMLHJGGC_00239	Interproscan	PANTHER	IPR004465	Ribonucleotide reductase Class Ib, NrdI
OP902294	FMLHJGGC_00239	Interproscan	SUPERFAMILY	IPR029039	Flavoprotein-like superfamily
OP902294	FMLHJGGC_00162	Interproscan	Coils	-	-
OP902294	FMLHJGGC_00221	Interproscan	Gene3D	-	-
OP902294	FMLHJGGC_00221	Interproscan	SUPERFAMILY	IPR027417	P-loop containing nucleoside triphosphate hydrolase
OP902294	FMLHJGGC_00221	Interproscan	Gene3D	IPR027417	P-loop containing nucleoside triphosphate hydrolase
OP902294	FMLHJGGC_00242	Interproscan	PANTHER	IPR000358	Ribonucleotide reductase small subunit family
OP902294	FMLHJGGC_00242	Interproscan	Pfam	IPR000358	Ribonucleotide reductase small subunit family
OP902294	FMLHJGGC_00242	Interproscan	SUPERFAMILY	IPR009078	Ferritin-like superfamily
OP902294	FMLHJGGC_00242	Interproscan	CDD	IPR033909	Ribonucleotide reductase small subunit
OP902294	FMLHJGGC_00242	Interproscan	Gene3D	IPR012348	Ribonucleotide reductase-like
OP902294	FMLHJGGC_00052	Interproscan	MobiDBLite	-	-
OP902294	FMLHJGGC_00052	Interproscan	Gene3D	IPR036388	Winged helix-like DNA-binding domain superfamily
OP902294	FMLHJGGC_00052	Interproscan	Gene3D	IPR036388	Winged helix-like DNA-binding domain superfamily
OP902294	FMLHJGGC_00052	Interproscan	MobiDBLite	-	-
OP902294	FMLHJGGC_00052	Interproscan	Pfam	IPR011434	Putative host cell surface-exposed lipoprotein Ltp-like, HTH region
OP902294	FMLHJGGC_00052	Interproscan	Pfam	IPR011434	Putative host cell surface-exposed lipoprotein Ltp-like, HTH region
OP902294	FMLHJGGC_00052	Interproscan	MobiDBLite	-	-
OP902294	FMLHJGGC_00052	Interproscan	ProSiteProfiles	-	-
OP902294	FMLHJGGC_00039	Interproscan	Gene3D	IPR013785	Aldolase-type TIM barrel
OP902294	FMLHJGGC_00039	Interproscan	PANTHER	IPR016471	Nicotinamide phosphoribosyl transferase
OP902294	FMLHJGGC_00039	Interproscan	Pfam	IPR041525	Nicotinate/nicotinamide phosphoribosyltransferase
OP902294	FMLHJGGC_00039	Interproscan	SUPERFAMILY	IPR036068	Nicotinate phosphoribosyltransferase-like, C-terminal
OP902294	FMLHJGGC_00206	Interproscan	MobiDBLite	-	-
OP902294	FMLHJGGC_00206	Interproscan	MobiDBLite	-	-
OP902294	FMLHJGGC_00206	Interproscan	Coils	-	-
OP902294	FMLHJGGC_00206	Interproscan	MobiDBLite	-	-
OP902294	FMLHJGGC_00267	Interproscan	Gene3D	IPR011856	tRNA endonuclease-like domain superfamily
OP902294	FMLHJGGC_00230	Interproscan	Pfam	IPR013134	RAD50, zinc hook
OP902294	FMLHJGGC_00230	Interproscan	SUPERFAMILY	-	-
OP902294	FMLHJGGC_00230	Interproscan	Coils	-	-
OP902294	FMLHJGGC_00230	Interproscan	Gene3D	-	-
OP902294	FMLHJGGC_00230	Interproscan	Coils	-	-
OP902294	FMLHJGGC_00216	Interproscan	SUPERFAMILY	-	-
OP902294	FMLHJGGC_00032	Interproscan	Gene3D	IPR029052	Metallo-dependent phosphatase-like
OP902294	FMLHJGGC_00032	Interproscan	Pfam	IPR024654	Calcineurin-like phosphoesterase domain, lpxH-type
OP902294	FMLHJGGC_00032	Interproscan	SUPERFAMILY	IPR029052	Metallo-dependent phosphatase-like
OP902294	FMLHJGGC_00175	Interproscan	MobiDBLite	-	-
OP902294	FMLHJGGC_00186	Interproscan	Coils	-	-
OP902294	FMLHJGGC_00186	Interproscan	Coils	-	-
OP902294	FMLHJGGC_00186	Interproscan	Coils	-	-
OP902294	FMLHJGGC_00186	Interproscan	Coils	-	-
OP902294	FMLHJGGC_00186	Interproscan	Coils	-	-
OP902294	FMLHJGGC_00001	eggnogmapper	COG	-	-
OP902294	FMLHJGGC_00003	eggnogmapper	COG	-	-
OP902294	FMLHJGGC_00004	eggnogmapper	COG	-	-
OP902294	FMLHJGGC_00032	eggnogmapper	COG	-	hydrolase activity
OP902294	FMLHJGGC_00036	eggnogmapper	COG	-	nucleoside metabolic process
OP902294	FMLHJGGC_00038	eggnogmapper	COG	-	nicotinate-nucleotide diphosphorylase (carboxylating) activity
OP902294	FMLHJGGC_00039	eggnogmapper	COG	-	nicotinate-nucleotide diphosphorylase (carboxylating) activity
OP902294	FMLHJGGC_00044	eggnogmapper	COG	-	-
OP902294	FMLHJGGC_00045	eggnogmapper	COG	-	-
OP902294	FMLHJGGC_00052	eggnogmapper	COG	-	Host cell surface-exposed lipoprotein
OP902294	FMLHJGGC_00092	eggnogmapper	COG	-	Domain of unknown function (DUF1768)
OP902294	FMLHJGGC_00094	eggnogmapper	COG	-	Protein phosphatase 2A homologues, catalytic domain.
OP902294	FMLHJGGC_00109	eggnogmapper	COG	-	ATPase activity
OP902294	FMLHJGGC_00111	eggnogmapper	COG	-	Protein of unknwon function (DUF3310)
OP902294	FMLHJGGC_00112	eggnogmapper	COG	-	protein disulfide oxidoreductase activity
OP902294	FMLHJGGC_00115	eggnogmapper	COG	-	PcfJ-like protein
OP902294	FMLHJGGC_00118	eggnogmapper	COG	-	-
OP902294	FMLHJGGC_00120	eggnogmapper	COG	-	Nucleoside 2-deoxyribosyltransferase
OP902294	FMLHJGGC_00122	eggnogmapper	COG	-	PhoH-like protein
OP902294	FMLHJGGC_00125	eggnogmapper	COG	-	RNase H
OP902294	FMLHJGGC_00130	eggnogmapper	COG	-	sequence-specific DNA binding
OP902294	FMLHJGGC_00132	eggnogmapper	COG	-	lytic transglycosylase activity
OP902294	FMLHJGGC_00134	eggnogmapper	COG	-	SPFH domain / Band 7 family
OP902294	FMLHJGGC_00136	eggnogmapper	COG	-	Bacterial SH3 domain
OP902294	FMLHJGGC_00138	eggnogmapper	COG	-	Ami_2
OP902294	FMLHJGGC_00139	eggnogmapper	COG	-	Bacteriophage holin
OP902294	FMLHJGGC_00143	eggnogmapper	COG	-	-
OP902294	FMLHJGGC_00145	eggnogmapper	COG	-	-
OP902294	FMLHJGGC_00146	eggnogmapper	COG	-	-
OP902294	FMLHJGGC_00147	eggnogmapper	COG	-	-
OP902294	FMLHJGGC_00150	eggnogmapper	COG	-	Phage terminase large subunit (GpA)
OP902294	FMLHJGGC_00152	eggnogmapper	COG	-	Phage terminase large subunit (GpA)
OP902294	FMLHJGGC_00153	eggnogmapper	COG	-	-
OP902294	FMLHJGGC_00154	eggnogmapper	COG	-	-
OP902294	FMLHJGGC_00155	eggnogmapper	COG	-	-
OP902294	FMLHJGGC_00160	eggnogmapper	COG	-	-
OP902294	FMLHJGGC_00164	eggnogmapper	COG	-	Phage portal protein
OP902294	FMLHJGGC_00165	eggnogmapper	COG	-	Pfam:Peptidase_S78
OP902294	FMLHJGGC_00168	eggnogmapper	COG	-	-
OP902294	FMLHJGGC_00170	eggnogmapper	COG	-	-
OP902294	FMLHJGGC_00171	eggnogmapper	COG	-	-
OP902294	FMLHJGGC_00172	eggnogmapper	COG	-	-
OP902294	FMLHJGGC_00173	eggnogmapper	COG	-	-
OP902294	FMLHJGGC_00174	eggnogmapper	COG	-	-
OP902294	FMLHJGGC_00175	eggnogmapper	COG	-	-
OP902294	FMLHJGGC_00176	eggnogmapper	COG	-	-
OP902294	FMLHJGGC_00177	eggnogmapper	COG	GO:0005575,GO:0019012,GO:0044423,GO:0098015,GO:0098027	Phage tail sheath protein
OP902294	FMLHJGGC_00178	eggnogmapper	COG	-	virion
OP902294	FMLHJGGC_00184	eggnogmapper	COG	-	-
OP902294	FMLHJGGC_00185	eggnogmapper	COG	-	GO:0044877
OP902294	FMLHJGGC_00186	eggnogmapper	COG	-	amidase activity
OP902294	FMLHJGGC_00192	eggnogmapper	COG	-	amidase activity
OP902294	FMLHJGGC_00193	eggnogmapper	COG	-	amidase activity
OP902294	FMLHJGGC_00194	eggnogmapper	COG	-	Mannosyl-glycoprotein endo-beta-N-acetylglucosaminidase
OP902294	FMLHJGGC_00197	eggnogmapper	COG	GO:0005575,GO:0019012,GO:0044423,GO:0098015,GO:0098024	glycerophosphodiester phosphodiesterase activity
OP902294	FMLHJGGC_00205	eggnogmapper	COG	-	-
OP902294	FMLHJGGC_00206	eggnogmapper	COG	-	-
OP902294	FMLHJGGC_00207	eggnogmapper	COG	-	-
OP902294	FMLHJGGC_00208	eggnogmapper	COG	-	-
OP902294	FMLHJGGC_00209	eggnogmapper	COG	-	lytic transglycosylase activity
OP902294	FMLHJGGC_00210	eggnogmapper	COG	GO:0005575,GO:0019012,GO:0044423,GO:0098015,GO:0098025	Baseplate J-like protein
OP902294	FMLHJGGC_00211	eggnogmapper	COG	-	-
OP902294	FMLHJGGC_00213	eggnogmapper	COG	-	virus tail, baseplate
OP902294	FMLHJGGC_00214	eggnogmapper	COG	-	virus tail, baseplate
OP902294	FMLHJGGC_00215	eggnogmapper	COG	-	Pfam:DUF4815
OP902294	FMLHJGGC_00216	eggnogmapper	COG	-	Pfam:DUF4815
OP902294	FMLHJGGC_00221	eggnogmapper	COG	-	Type III restriction enzyme, res subunit
OP902294	FMLHJGGC_00222	eggnogmapper	COG	-	Type III restriction enzyme, res subunit
OP902294	FMLHJGGC_00224	eggnogmapper	COG	-	-
OP902294	FMLHJGGC_00225	eggnogmapper	COG	-	-
OP902294	FMLHJGGC_00226	eggnogmapper	COG	-	DNA helicase activity
OP902294	FMLHJGGC_00227	eggnogmapper	COG	-	hydrolase activity
OP902294	FMLHJGGC_00229	eggnogmapper	COG	-	exonuclease activity
OP902294	FMLHJGGC_00232	eggnogmapper	COG	-	exonuclease activity
OP902294	FMLHJGGC_00233	eggnogmapper	COG	-	-
OP902294	FMLHJGGC_00235	eggnogmapper	COG	-	CHC2 zinc finger
OP902294	FMLHJGGC_00238	eggnogmapper	COG	-	-
OP902294	FMLHJGGC_00239	eggnogmapper	COG	-	NrdI Flavodoxin like
OP902294	FMLHJGGC_00240	eggnogmapper	COG	-	Ribonucleotide reductase, barrel domain
OP902294	FMLHJGGC_00241	eggnogmapper	COG	-	Ribonucleotide reductase, barrel domain
OP902294	FMLHJGGC_00242	eggnogmapper	COG	-	Ribonucleotide reductase, small chain
OP902294	FMLHJGGC_00243	eggnogmapper	COG	-	Ribonucleotide reductase, small chain
OP902294	FMLHJGGC_00246	eggnogmapper	COG	-	catalytic activity
OP902294	FMLHJGGC_00247	eggnogmapper	COG	-	Bacterial DNA-binding protein
OP902294	FMLHJGGC_00248	eggnogmapper	COG	-	DNA polymerase family A
OP902294	FMLHJGGC_00249	eggnogmapper	COG	-	DNA polymerase family A
OP902294	FMLHJGGC_00251	eggnogmapper	COG	-	-
OP902294	FMLHJGGC_00252	eggnogmapper	COG	-	-
OP902294	FMLHJGGC_00253	eggnogmapper	COG	-	-
OP902294	FMLHJGGC_00254	eggnogmapper	COG	-	recA bacterial DNA recombination protein
OP902294	FMLHJGGC_00255	eggnogmapper	COG	-	-
OP902294	FMLHJGGC_00256	eggnogmapper	COG	-	-
OP902294	FMLHJGGC_00257	eggnogmapper	COG	-	N-acetylmuramoyl-L-alanine amidase activity
OP902294	FMLHJGGC_00258	eggnogmapper	COG	-	Bacterial Ig-like domain 2
OP902294	FMLHJGGC_00259	eggnogmapper	COG	GO:0003674,GO:0003824,GO:0005575,GO:0006508,GO:0006807,GO:0008150,GO:0008152,GO:0008233,GO:0016787,GO:0019012,GO:0019538,GO:0043170,GO:0044238,GO:0071704,GO:0140096,GO:1901564	peptidase activity
OP902294	FMLHJGGC_00262	eggnogmapper	COG	-	hydrolase activity
OP902294	FMLHJGGC_00265	eggnogmapper	COG	-	-
OP902294	FMLHJGGC_00266	eggnogmapper	COG	-	-
OP902294	FMLHJGGC_00267	eggnogmapper	COG	-	-
OP902294	FMLHJGGC_00270	eggnogmapper	COG	-	-

## Sheet: Citrobacter phage BSwM KMM2
Phage	Gene	Tool	Database	Hit	Annotation
OP902295	HNDCFFNB_00076	Interproscan	Coils	-	-
OP902295	HNDCFFNB_00131	Interproscan	Pfam	IPR041529	Nicotinamide phosphoribosyltransferase, N-terminal domain
OP902295	HNDCFFNB_00131	Interproscan	PANTHER	IPR016471	Nicotinamide phosphoribosyl transferase
OP902295	HNDCFFNB_00131	Interproscan	SUPERFAMILY	IPR036068	Nicotinate phosphoribosyltransferase-like, C-terminal
OP902295	HNDCFFNB_00131	Interproscan	Pfam	IPR041525	Nicotinate/nicotinamide phosphoribosyltransferase
OP902295	HNDCFFNB_00131	Interproscan	Pfam	IPR041525	Nicotinate/nicotinamide phosphoribosyltransferase
OP902295	HNDCFFNB_00131	Interproscan	Pfam	IPR041525	Nicotinate/nicotinamide phosphoribosyltransferase
OP902295	HNDCFFNB_00131	Interproscan	Gene3D	IPR013785	Aldolase-type TIM barrel
OP902295	HNDCFFNB_00124	Interproscan	Coils	-	-
OP902295	HNDCFFNB_00006	Interproscan	Coils	-	-
OP902295	HNDCFFNB_00087	Interproscan	ProSitePatterns	IPR016059	DNA ligase, ATP-dependent, conserved site
OP902295	HNDCFFNB_00087	Interproscan	Pfam	IPR012310	DNA ligase, ATP-dependent, central
OP902295	HNDCFFNB_00087	Interproscan	Gene3D	IPR012340	Nucleic acid-binding, OB-fold
OP902295	HNDCFFNB_00087	Interproscan	SUPERFAMILY	-	-
OP902295	HNDCFFNB_00087	Interproscan	Gene3D	-	-
OP902295	HNDCFFNB_00087	Interproscan	PANTHER	-	-
OP902295	HNDCFFNB_00087	Interproscan	SUPERFAMILY	IPR012340	Nucleic acid-binding, OB-fold
OP902295	HNDCFFNB_00087	Interproscan	Gene3D	-	-
OP902295	HNDCFFNB_00065	Interproscan	TIGRFAM	IPR013491	Tape measure protein N-terminal
OP902295	HNDCFFNB_00065	Interproscan	Coils	-	-
OP902295	HNDCFFNB_00065	Interproscan	MobiDBLite	-	-
OP902295	HNDCFFNB_00065	Interproscan	PANTHER	-	-
OP902295	HNDCFFNB_00065	Interproscan	Pfam	IPR013491	Tape measure protein N-terminal
OP902295	HNDCFFNB_00056	Interproscan	Pfam	IPR005564	Major capsid protein GpE
OP902295	HNDCFFNB_00137	Interproscan	Gene3D	IPR023214	HAD superfamily
OP902295	HNDCFFNB_00074	Interproscan	Gene3D	-	-
OP902295	HNDCFFNB_00074	Interproscan	Gene3D	-	-
OP902295	HNDCFFNB_00074	Interproscan	Gene3D	-	-
OP902295	HNDCFFNB_00074	Interproscan	Pfam	IPR022246	Bacteriophage T7, Gp17, C-terminal
OP902295	HNDCFFNB_00074	Interproscan	Pfam	IPR022246	Bacteriophage T7, Gp17, C-terminal
OP902295	HNDCFFNB_00074	Interproscan	Pfam	IPR022246	Bacteriophage T7, Gp17, C-terminal
OP902295	HNDCFFNB_00078	Interproscan	Pfam	IPR023451	Thymidylate synthase/dCMP hydroxymethylase domain
OP902295	HNDCFFNB_00078	Interproscan	Gene3D	IPR036926	Thymidylate synthase/dCMP hydroxymethylase superfamily
OP902295	HNDCFFNB_00078	Interproscan	SUPERFAMILY	IPR036926	Thymidylate synthase/dCMP hydroxymethylase superfamily
OP902295	HNDCFFNB_00078	Interproscan	PANTHER	IPR045097	Thymidylate synthase/dCMP hydroxymethylase
OP902295	HNDCFFNB_00136	Interproscan	SUPERFAMILY	IPR023346	Lysozyme-like domain superfamily
OP902295	HNDCFFNB_00021	Interproscan	Gene3D	IPR036465	von Willebrand factor A-like domain superfamily
OP902295	HNDCFFNB_00021	Interproscan	PANTHER	IPR011205	Uncharacterised conserved protein UCP015417, vWA
OP902295	HNDCFFNB_00021	Interproscan	Pfam	IPR011205	Uncharacterised conserved protein UCP015417, vWA
OP902295	HNDCFFNB_00021	Interproscan	SUPERFAMILY	IPR036465	von Willebrand factor A-like domain superfamily
OP902295	HNDCFFNB_00097	Interproscan	Coils	-	-
OP902295	HNDCFFNB_00077	Interproscan	Gene3D	IPR036926	Thymidylate synthase/dCMP hydroxymethylase superfamily
OP902295	HNDCFFNB_00077	Interproscan	TIGRFAM	IPR000398	Thymidylate synthase
OP902295	HNDCFFNB_00077	Interproscan	Pfam	IPR023451	Thymidylate synthase/dCMP hydroxymethylase domain
OP902295	HNDCFFNB_00077	Interproscan	PANTHER	IPR045097	Thymidylate synthase/dCMP hydroxymethylase
OP902295	HNDCFFNB_00077	Interproscan	SUPERFAMILY	IPR036926	Thymidylate synthase/dCMP hydroxymethylase superfamily
OP902295	HNDCFFNB_00077	Interproscan	PRINTS	IPR000398	Thymidylate synthase
OP902295	HNDCFFNB_00077	Interproscan	PRINTS	IPR000398	Thymidylate synthase
OP902295	HNDCFFNB_00077	Interproscan	PRINTS	IPR000398	Thymidylate synthase
OP902295	HNDCFFNB_00077	Interproscan	CDD	IPR023451	Thymidylate synthase/dCMP hydroxymethylase domain
OP902295	HNDCFFNB_00117	Interproscan	TIGRFAM	IPR012833	Ribonucleoside-triphosphate reductase, anaerobic
OP902295	HNDCFFNB_00117	Interproscan	Pfam	IPR012833	Ribonucleoside-triphosphate reductase, anaerobic
OP902295	HNDCFFNB_00117	Interproscan	SUPERFAMILY	-	-
OP902295	HNDCFFNB_00117	Interproscan	ProSiteProfiles	IPR005144	ATP-cone domain
OP902295	HNDCFFNB_00117	Interproscan	Gene3D	-	-
OP902295	HNDCFFNB_00117	Interproscan	PANTHER	-	-
OP902295	HNDCFFNB_00117	Interproscan	Pfam	IPR005144	ATP-cone domain
OP902295	HNDCFFNB_00117	Interproscan	ProSitePatterns	IPR019777	Formate C-acetyltransferase glycine radical, conserved site
OP902295	HNDCFFNB_00015	Interproscan	Pfam	-	-
OP902295	HNDCFFNB_00015	Interproscan	Pfam	-	-
OP902295	HNDCFFNB_00015	Interproscan	ProSiteProfiles	IPR007110	Immunoglobulin-like domain
OP902295	HNDCFFNB_00015	Interproscan	SUPERFAMILY	IPR036179	Immunoglobulin-like domain superfamily
OP902295	HNDCFFNB_00015	Interproscan	PANTHER	-	-
OP902295	HNDCFFNB_00015	Interproscan	Gene3D	IPR013783	Immunoglobulin-like fold
OP902295	HNDCFFNB_00015	Interproscan	Gene3D	IPR013783	Immunoglobulin-like fold
OP902295	HNDCFFNB_00015	Interproscan	Gene3D	IPR013783	Immunoglobulin-like fold
OP902295	HNDCFFNB_00015	Interproscan	Pfam	IPR007110	Immunoglobulin-like domain
OP902295	HNDCFFNB_00015	Interproscan	SUPERFAMILY	IPR036179	Immunoglobulin-like domain superfamily
OP902295	HNDCFFNB_00015	Interproscan	SMART	IPR003599	Immunoglobulin subtype
OP902295	HNDCFFNB_00015	Interproscan	SMART	IPR003599	Immunoglobulin subtype
OP902295	HNDCFFNB_00015	Interproscan	SMART	IPR003599	Immunoglobulin subtype
OP902295	HNDCFFNB_00015	Interproscan	SMART	IPR003598	Immunoglobulin subtype 2
OP902295	HNDCFFNB_00015	Interproscan	SMART	IPR003598	Immunoglobulin subtype 2
OP902295	HNDCFFNB_00015	Interproscan	SMART	IPR003598	Immunoglobulin subtype 2
OP902295	HNDCFFNB_00015	Interproscan	ProSiteProfiles	IPR007110	Immunoglobulin-like domain
OP902295	HNDCFFNB_00015	Interproscan	ProSiteProfiles	IPR007110	Immunoglobulin-like domain
OP902295	HNDCFFNB_00015	Interproscan	SUPERFAMILY	IPR036179	Immunoglobulin-like domain superfamily
OP902295	HNDCFFNB_00129	Interproscan	SUPERFAMILY	IPR029057	Phosphoribosyltransferase-like
OP902295	HNDCFFNB_00129	Interproscan	Gene3D	IPR029057	Phosphoribosyltransferase-like
OP902295	HNDCFFNB_00049	Interproscan	Gene3D	IPR027417	P-loop containing nucleoside triphosphate hydrolase
OP902295	HNDCFFNB_00049	Interproscan	Pfam	-	-
OP902295	HNDCFFNB_00104	Interproscan	MobiDBLite	-	-
OP902295	HNDCFFNB_00104	Interproscan	MobiDBLite	-	-
OP902295	HNDCFFNB_00014	Interproscan	PANTHER	-	-
OP902295	HNDCFFNB_00014	Interproscan	Hamap	IPR034690	Endolysin T4 type
OP902295	HNDCFFNB_00014	Interproscan	Gene3D	IPR023347	Lysozyme domain superfamily
OP902295	HNDCFFNB_00014	Interproscan	SUPERFAMILY	IPR023346	Lysozyme-like domain superfamily
OP902295	HNDCFFNB_00014	Interproscan	CDD	IPR033907	Endolysin/autolysin
OP902295	HNDCFFNB_00014	Interproscan	Pfam	IPR002196	Glycoside hydrolase, family 24
OP902295	HNDCFFNB_00095	Interproscan	Gene3D	IPR036397	Ribonuclease H superfamily
OP902295	HNDCFFNB_00095	Interproscan	SUPERFAMILY	IPR043502	DNA/RNA polymerase superfamily
OP902295	HNDCFFNB_00101	Interproscan	Pfam	-	-
OP902295	HNDCFFNB_00101	Interproscan	MobiDBLite	-	-
OP902295	HNDCFFNB_00101	Interproscan	SUPERFAMILY	IPR027417	P-loop containing nucleoside triphosphate hydrolase
OP902295	HNDCFFNB_00101	Interproscan	PANTHER	IPR027032	Twinkle-like protein
OP902295	HNDCFFNB_00101	Interproscan	Gene3D	IPR027417	P-loop containing nucleoside triphosphate hydrolase
OP902295	HNDCFFNB_00101	Interproscan	Pfam	IPR007694	DNA helicase, DnaB-like, C-terminal
OP902295	HNDCFFNB_00101	Interproscan	CDD	-	-
OP902295	HNDCFFNB_00101	Interproscan	Gene3D	-	-
OP902295	HNDCFFNB_00101	Interproscan	SUPERFAMILY	-	-
OP902295	HNDCFFNB_00101	Interproscan	Gene3D	-	-
OP902295	HNDCFFNB_00101	Interproscan	ProSiteProfiles	IPR007694	DNA helicase, DnaB-like, C-terminal
OP902295	HNDCFFNB_00114	Interproscan	SUPERFAMILY	IPR009078	Ferritin-like superfamily
OP902295	HNDCFFNB_00114	Interproscan	PANTHER	IPR000358	Ribonucleotide reductase small subunit family
OP902295	HNDCFFNB_00114	Interproscan	Coils	-	-
OP902295	HNDCFFNB_00114	Interproscan	CDD	IPR033909	Ribonucleotide reductase small subunit
OP902295	HNDCFFNB_00114	Interproscan	Pfam	IPR000358	Ribonucleotide reductase small subunit family
OP902295	HNDCFFNB_00114	Interproscan	Gene3D	IPR012348	Ribonucleotide reductase-like
OP902295	HNDCFFNB_00054	Interproscan	Gene3D	-	-
OP902295	HNDCFFNB_00054	Interproscan	MobiDBLite	-	-
OP902295	HNDCFFNB_00054	Interproscan	TIGRFAM	IPR004635	Peptidase S49, SppA
OP902295	HNDCFFNB_00054	Interproscan	Coils	-	-
OP902295	HNDCFFNB_00054	Interproscan	PANTHER	-	-
OP902295	HNDCFFNB_00054	Interproscan	Pfam	IPR002142	Peptidase S49
OP902295	HNDCFFNB_00054	Interproscan	CDD	IPR033855	Bacteriophage protein C
OP902295	HNDCFFNB_00054	Interproscan	Gene3D	-	-
OP902295	HNDCFFNB_00054	Interproscan	SUPERFAMILY	IPR029045	ClpP/crotonase-like domain superfamily
OP902295	HNDCFFNB_00054	Interproscan	Coils	-	-
OP902295	HNDCFFNB_00068	Interproscan	Coils	-	-
OP902295	HNDCFFNB_00068	Interproscan	Gene3D	IPR037026	Vgr protein, OB-fold domain superfamily
OP902295	HNDCFFNB_00068	Interproscan	Pfam	IPR041599	Phage protein Gp138 N-terminal domain
OP902295	HNDCFFNB_00061	Interproscan	Pfam	IPR021808	Protein of unknown function DUF3383
OP902295	HNDCFFNB_00084	Interproscan	SMART	IPR001387	Cro/C1-type helix-turn-helix domain
OP902295	HNDCFFNB_00084	Interproscan	ProSiteProfiles	IPR001387	Cro/C1-type helix-turn-helix domain
OP902295	HNDCFFNB_00084	Interproscan	CDD	IPR001387	Cro/C1-type helix-turn-helix domain
OP902295	HNDCFFNB_00084	Interproscan	Pfam	IPR039554	HigA2-like, helix-turn-helix domain
OP902295	HNDCFFNB_00084	Interproscan	Gene3D	IPR010982	Lambda repressor-like, DNA-binding domain superfamily
OP902295	HNDCFFNB_00084	Interproscan	SUPERFAMILY	IPR010982	Lambda repressor-like, DNA-binding domain superfamily
OP902295	HNDCFFNB_00089	Interproscan	ProSiteProfiles	-	-
OP902295	HNDCFFNB_00079	Interproscan	PANTHER	IPR012259	Dihydrofolate reductase
OP902295	HNDCFFNB_00079	Interproscan	Gene3D	IPR024072	Dihydrofolate reductase-like domain superfamily
OP902295	HNDCFFNB_00079	Interproscan	CDD	IPR001796	Dihydrofolate reductase domain
OP902295	HNDCFFNB_00079	Interproscan	PRINTS	-	-
OP902295	HNDCFFNB_00079	Interproscan	PRINTS	-	-
OP902295	HNDCFFNB_00079	Interproscan	PRINTS	-	-
OP902295	HNDCFFNB_00079	Interproscan	PRINTS	-	-
OP902295	HNDCFFNB_00079	Interproscan	Pfam	IPR001796	Dihydrofolate reductase domain
OP902295	HNDCFFNB_00079	Interproscan	ProSiteProfiles	IPR001796	Dihydrofolate reductase domain
OP902295	HNDCFFNB_00079	Interproscan	SUPERFAMILY	IPR024072	Dihydrofolate reductase-like domain superfamily
OP902295	HNDCFFNB_00107	Interproscan	Pfam	IPR045566	Putative endonuclease SegE, GIY-YIG domain
OP902295	HNDCFFNB_00160	Interproscan	Coils	-	-
OP902295	HNDCFFNB_00062	Interproscan	Pfam	IPR021695	Structural protein ORF10, bacteriophage KPP10
OP902295	HNDCFFNB_00096	Interproscan	Gene3D	IPR036397	Ribonuclease H superfamily
OP902295	HNDCFFNB_00096	Interproscan	SUPERFAMILY	IPR012337	Ribonuclease H-like superfamily
OP902295	HNDCFFNB_00140	Interproscan	MobiDBLite	-	-
OP902295	HNDCFFNB_00140	Interproscan	MobiDBLite	-	-
OP902295	HNDCFFNB_00130	Interproscan	PANTHER	IPR005946	Ribose-phosphate pyrophosphokinase
OP902295	HNDCFFNB_00130	Interproscan	CDD	IPR000836	Phosphoribosyltransferase domain
OP902295	HNDCFFNB_00130	Interproscan	Pfam	IPR005946	Ribose-phosphate pyrophosphokinase
OP902295	HNDCFFNB_00130	Interproscan	Gene3D	IPR029057	Phosphoribosyltransferase-like
OP902295	HNDCFFNB_00130	Interproscan	SUPERFAMILY	IPR029057	Phosphoribosyltransferase-like
OP902295	HNDCFFNB_00020	Interproscan	MobiDBLite	-	-
OP902295	HNDCFFNB_00020	Interproscan	Pfam	IPR043736	Domain of unknown function DUF5681
OP902295	HNDCFFNB_00020	Interproscan	MobiDBLite	-	-
OP902295	HNDCFFNB_00112	Interproscan	PRINTS	IPR000788	Ribonucleotide reductase large subunit, C-terminal
OP902295	HNDCFFNB_00112	Interproscan	PRINTS	IPR000788	Ribonucleotide reductase large subunit, C-terminal
OP902295	HNDCFFNB_00112	Interproscan	PRINTS	IPR000788	Ribonucleotide reductase large subunit, C-terminal
OP902295	HNDCFFNB_00112	Interproscan	PRINTS	IPR000788	Ribonucleotide reductase large subunit, C-terminal
OP902295	HNDCFFNB_00112	Interproscan	PRINTS	IPR000788	Ribonucleotide reductase large subunit, C-terminal
OP902295	HNDCFFNB_00112	Interproscan	Pfam	IPR005144	ATP-cone domain
OP902295	HNDCFFNB_00112	Interproscan	SUPERFAMILY	-	-
OP902295	HNDCFFNB_00112	Interproscan	SUPERFAMILY	IPR008926	Ribonucleotide reductase R1 subunit, N-terminal
OP902295	HNDCFFNB_00112	Interproscan	TIGRFAM	IPR013346	Ribonucleotide reductase, class I, alpha subunit, C-terminal
OP902295	HNDCFFNB_00112	Interproscan	Pfam	IPR013509	Ribonucleotide reductase large subunit, N-terminal
OP902295	HNDCFFNB_00112	Interproscan	Gene3D	-	-
OP902295	HNDCFFNB_00112	Interproscan	Pfam	IPR000788	Ribonucleotide reductase large subunit, C-terminal
OP902295	HNDCFFNB_00112	Interproscan	ProSiteProfiles	IPR005144	ATP-cone domain
OP902295	HNDCFFNB_00112	Interproscan	PANTHER	IPR039718	Ribonucleoside-diphosphate reductase large subunit
OP902295	HNDCFFNB_00099	Interproscan	Gene3D	IPR027417	P-loop containing nucleoside triphosphate hydrolase
OP902295	HNDCFFNB_00109	Interproscan	Pfam	IPR021130	Phosphoribosyl-ATP pyrophosphohydrolase-like
OP902295	HNDCFFNB_00109	Interproscan	Gene3D	IPR023292	NTP pyrophosphohydrolase-like domain superfamily
OP902295	HNDCFFNB_00109	Interproscan	SUPERFAMILY	-	-
OP902295	HNDCFFNB_00123	Interproscan	MobiDBLite	-	-
OP902295	HNDCFFNB_00145	Interproscan	ProSiteProfiles	IPR002589	Macro domain
OP902295	HNDCFFNB_00145	Interproscan	PANTHER	-	-
OP902295	HNDCFFNB_00145	Interproscan	Gene3D	IPR043472	Macro domain-like
OP902295	HNDCFFNB_00145	Interproscan	SUPERFAMILY	IPR043472	Macro domain-like
OP902295	HNDCFFNB_00145	Interproscan	SMART	IPR002589	Macro domain
OP902295	HNDCFFNB_00145	Interproscan	Pfam	IPR002589	Macro domain
OP902295	HNDCFFNB_00108	Interproscan	Coils	-	-
OP902295	HNDCFFNB_00108	Interproscan	Gene3D	-	-
OP902295	HNDCFFNB_00051	Interproscan	MobiDBLite	-	-
OP902295	HNDCFFNB_00051	Interproscan	MobiDBLite	-	-
OP902295	HNDCFFNB_00094	Interproscan	Coils	-	-
OP902295	HNDCFFNB_00094	Interproscan	Gene3D	-	-
OP902295	HNDCFFNB_00094	Interproscan	SUPERFAMILY	IPR043502	DNA/RNA polymerase superfamily
OP902295	HNDCFFNB_00094	Interproscan	Pfam	IPR001098	DNA-directed DNA polymerase, family A, palm domain
OP902295	HNDCFFNB_00094	Interproscan	SMART	IPR001098	DNA-directed DNA polymerase, family A, palm domain
OP902295	HNDCFFNB_00115	Interproscan	Gene3D	-	-
OP902295	HNDCFFNB_00115	Interproscan	Pfam	IPR002109	Glutaredoxin
OP902295	HNDCFFNB_00115	Interproscan	SUPERFAMILY	IPR036249	Thioredoxin-like superfamily
OP902295	HNDCFFNB_00070	Interproscan	Pfam	IPR006949	Baseplate protein J-like
OP902295	HNDCFFNB_00134	Interproscan	Pfam	-	-
OP902295	HNDCFFNB_00134	Interproscan	Gene3D	IPR036890	Histidine kinase/HSP90-like ATPase superfamily
OP902295	HNDCFFNB_00134	Interproscan	SUPERFAMILY	IPR036890	Histidine kinase/HSP90-like ATPase superfamily
OP902295	HNDCFFNB_00121	Interproscan	ProSitePatterns	IPR001989	Radical-activating enzyme, conserved site
OP902295	HNDCFFNB_00121	Interproscan	PANTHER	IPR034457	Organic radical-activating enzymes
OP902295	HNDCFFNB_00121	Interproscan	Gene3D	IPR013785	Aldolase-type TIM barrel
OP902295	HNDCFFNB_00121	Interproscan	SUPERFAMILY	-	-
OP902295	HNDCFFNB_00121	Interproscan	SFLD	-	-
OP902295	HNDCFFNB_00121	Interproscan	TIGRFAM	IPR012837	Ribonucleoside-triphosphate reductase activating, anaerobic
OP902295	HNDCFFNB_00121	Interproscan	Pfam	-	-
OP902295	HNDCFFNB_00121	Interproscan	SFLD	IPR012837	Ribonucleoside-triphosphate reductase activating, anaerobic
OP902295	HNDCFFNB_00050	Interproscan	Pfam	IPR035421	Terminase, large subunit gp17-like, C-terminal
OP902295	HNDCFFNB_00050	Interproscan	TIGRFAM	IPR006517	Archaeophage PsiM2, terminase large subunit
OP902295	HNDCFFNB_00001	eggnogmapper	COG	-	-
OP902295	HNDCFFNB_00002	eggnogmapper	COG	-	-
OP902295	HNDCFFNB_00006	eggnogmapper	COG	-	-
OP902295	HNDCFFNB_00008	eggnogmapper	COG	-	-
OP902295	HNDCFFNB_00009	eggnogmapper	COG	-	-
OP902295	HNDCFFNB_00010	eggnogmapper	COG	-	-
OP902295	HNDCFFNB_00012	eggnogmapper	COG	-	-
OP902295	HNDCFFNB_00013	eggnogmapper	COG	-	-
OP902295	HNDCFFNB_00014	eggnogmapper	COG	-	defense response to bacterium
OP902295	HNDCFFNB_00015	eggnogmapper	COG	-	Immunoglobulin domain
OP902295	HNDCFFNB_00016	eggnogmapper	COG	-	-
OP902295	HNDCFFNB_00017	eggnogmapper	COG	-	-
OP902295	HNDCFFNB_00020	eggnogmapper	COG	-	-
OP902295	HNDCFFNB_00021	eggnogmapper	COG	-	Domain of unknown function (DUF2828)
OP902295	HNDCFFNB_00045	eggnogmapper	COG	-	-
OP902295	HNDCFFNB_00049	eggnogmapper	COG	-	Pfam:Terminase_6C
OP902295	HNDCFFNB_00050	eggnogmapper	COG	-	Pfam:Terminase_6C
OP902295	HNDCFFNB_00051	eggnogmapper	COG	-	-
OP902295	HNDCFFNB_00052	eggnogmapper	COG	-	-
OP902295	HNDCFFNB_00053	eggnogmapper	COG	-	-
OP902295	HNDCFFNB_00054	eggnogmapper	COG	-	Peptidase family S49
OP902295	HNDCFFNB_00055	eggnogmapper	COG	-	-
OP902295	HNDCFFNB_00056	eggnogmapper	COG	-	Phage major capsid protein E
OP902295	HNDCFFNB_00057	eggnogmapper	COG	-	-
OP902295	HNDCFFNB_00058	eggnogmapper	COG	-	-
OP902295	HNDCFFNB_00059	eggnogmapper	COG	-	-
OP902295	HNDCFFNB_00060	eggnogmapper	COG	-	-
OP902295	HNDCFFNB_00061	eggnogmapper	COG	-	Protein of unknown function (DUF3383)
OP902295	HNDCFFNB_00062	eggnogmapper	COG	-	Protein of unknown function (DUF3277)
OP902295	HNDCFFNB_00063	eggnogmapper	COG	-	-
OP902295	HNDCFFNB_00065	eggnogmapper	COG	-	-
OP902295	HNDCFFNB_00066	eggnogmapper	COG	-	-
OP902295	HNDCFFNB_00067	eggnogmapper	COG	-	-
OP902295	HNDCFFNB_00068	eggnogmapper	COG	-	-
OP902295	HNDCFFNB_00069	eggnogmapper	COG	-	-
OP902295	HNDCFFNB_00070	eggnogmapper	COG	GO:0005575,GO:0019012,GO:0044423,GO:0098015,GO:0098025	Baseplate J-like protein
OP902295	HNDCFFNB_00071	eggnogmapper	COG	-	Protein of unknown function (DUF2612)
OP902295	HNDCFFNB_00072	eggnogmapper	COG	-	-
OP902295	HNDCFFNB_00073	eggnogmapper	COG	-	structural molecule activity
OP902295	HNDCFFNB_00074	eggnogmapper	COG	-	structural molecule activity
OP902295	HNDCFFNB_00075	eggnogmapper	COG	-	structural molecule activity
OP902295	HNDCFFNB_00076	eggnogmapper	COG	-	-
OP902295	HNDCFFNB_00077	eggnogmapper	COG	GO:0003674,GO:0003824,GO:0004799,GO:0008150,GO:0008152,GO:0008168,GO:0016740,GO:0016741,GO:0032259,GO:0042083	Thymidylate synthase
OP902295	HNDCFFNB_00078	eggnogmapper	COG	GO:0003674,GO:0003824,GO:0004799,GO:0008150,GO:0008152,GO:0008168,GO:0016740,GO:0016741,GO:0032259,GO:0042083	Thymidylate synthase
OP902295	HNDCFFNB_00079	eggnogmapper	COG	-	dihydrofolate reductase activity
OP902295	HNDCFFNB_00081	eggnogmapper	COG	-	-
OP902295	HNDCFFNB_00083	eggnogmapper	COG	-	-
OP902295	HNDCFFNB_00087	eggnogmapper	COG	-	DNA ligase (ATP) activity
OP902295	HNDCFFNB_00089	eggnogmapper	COG	-	-
OP902295	HNDCFFNB_00091	eggnogmapper	COG	-	-
OP902295	HNDCFFNB_00092	eggnogmapper	COG	-	-
OP902295	HNDCFFNB_00094	eggnogmapper	COG	-	DNA polymerase family A
OP902295	HNDCFFNB_00095	eggnogmapper	COG	-	DNA polymerase family A
OP902295	HNDCFFNB_00097	eggnogmapper	COG	-	-
OP902295	HNDCFFNB_00099	eggnogmapper	COG	-	kinase activity
OP902295	HNDCFFNB_00101	eggnogmapper	COG	-	DNA helicase activity
OP902295	HNDCFFNB_00104	eggnogmapper	COG	-	-
OP902295	HNDCFFNB_00105	eggnogmapper	COG	-	catalytic activity
OP902295	HNDCFFNB_00106	eggnogmapper	COG	-	catalytic activity
OP902295	HNDCFFNB_00107	eggnogmapper	COG	-	-
OP902295	HNDCFFNB_00109	eggnogmapper	COG	-	protein disulfide oxidoreductase activity
OP902295	HNDCFFNB_00110	eggnogmapper	COG	-	-
OP902295	HNDCFFNB_00112	eggnogmapper	COG	-	Ribonucleotide reductase, barrel domain
OP902295	HNDCFFNB_00113	eggnogmapper	COG	-	-
OP902295	HNDCFFNB_00114	eggnogmapper	COG	-	Ribonucleotide reductase, small chain
OP902295	HNDCFFNB_00115	eggnogmapper	COG	-	protein disulfide oxidoreductase activity
OP902295	HNDCFFNB_00117	eggnogmapper	COG	-	ribonucleoside-triphosphate reductase activity
OP902295	HNDCFFNB_00120	eggnogmapper	COG	-	-
OP902295	HNDCFFNB_00121	eggnogmapper	COG	-	4 iron, 4 sulfur cluster binding
OP902295	HNDCFFNB_00124	eggnogmapper	COG	-	-
OP902295	HNDCFFNB_00125	eggnogmapper	COG	-	-
OP902295	HNDCFFNB_00129	eggnogmapper	COG	-	nucleoside metabolic process
OP902295	HNDCFFNB_00130	eggnogmapper	COG	-	nucleoside metabolic process
OP902295	HNDCFFNB_00131	eggnogmapper	COG	-	nicotinate-nucleotide diphosphorylase (carboxylating) activity
OP902295	HNDCFFNB_00132	eggnogmapper	COG	-	-
OP902295	HNDCFFNB_00134	eggnogmapper	COG	-	-
OP902295	HNDCFFNB_00135	eggnogmapper	COG	-	-
OP902295	HNDCFFNB_00136	eggnogmapper	COG	-	lytic transglycosylase activity
OP902295	HNDCFFNB_00137	eggnogmapper	COG	-	kinase activity
OP902295	HNDCFFNB_00138	eggnogmapper	COG	-	-
OP902295	HNDCFFNB_00144	eggnogmapper	COG	-	-
OP902295	HNDCFFNB_00145	eggnogmapper	COG	-	cysteine-type peptidase activity
OP902295	HNDCFFNB_00151	eggnogmapper	COG	-	-
OP902295	HNDCFFNB_00152	eggnogmapper	COG	-	-
OP902295	HNDCFFNB_00153	eggnogmapper	COG	-	-
OP902295	HNDCFFNB_00154	eggnogmapper	COG	-	-
OP902295	HNDCFFNB_00155	eggnogmapper	COG	-	-
OP902295	HNDCFFNB_00157	eggnogmapper	COG	-	-
OP902295	HNDCFFNB_00160	eggnogmapper	COG	-	-
OP902295	K00526	DRAM-V	-	RN:R02024	Pyrimidine deoxyribonuleotide biosynthesis, CDP/CTP => dCDP/dCTP,dTDP/dTTP
OP902295	K21636	DRAM-V	-	RN:R02022 R11636	Pyrimidine deoxyribonuleotide biosynthesis, CDP/CTP => dCDP/dCTP,dTDP/dTTP
